# Supplementary material for: 3,3-Dinitro­azetidinium 2-hy­droxy­benzoate
Source: Acta Crystallogr Sect E Struct Rep Online. 2010 Oct 31;66(Pt 11):o3036. doi: 10.1107/S1600536810043825 (PMC3009224; doi:10.1107/S1600536810043825)
Supplement: Supplementary file 2 [file e-66-o3036-Isup2.hkl]

# 
# h,k,l, Fc-squared, Fo-squared, sigma(Fo-squared) and status flag 
# 
data_I
_shelx_title ' xb2609m in P2(1)/n' 
_shelx_refln_list_code          4 
_shelx_F_calc_maximum      203.62 
_exptl_crystal_F_000       592.00 
_reflns_d_resolution_high  0.8380 
 
loop_ 
 _symmetry_equiv_pos_as_xyz 
 'x, y, z' 
 '-x+1/2, y+1/2, -z+1/2' 
 '-x, -y, -z' 
 'x-1/2, -y-1/2, z-1/2' 
 
_cell_length_a    11.1738 
_cell_length_b     7.0132 
_cell_length_c    16.6614 
_cell_angle_alpha  90.000 
_cell_angle_beta  105.960 
_cell_angle_gamma  90.000 
 
_shelx_F_squared_multiplier     1.000 
 
loop_ 
 _refln_index_h 
 _refln_index_k 
 _refln_index_l 
 _refln_F_squared_calc 
 _refln_F_squared_meas 
 _refln_F_squared_sigma 
 _refln_observed_status 
   4   0   0       85.93       92.27      2.79 o 
   6   0   0     1192.04     1075.61     20.92 o 
   8   0   0       62.05       63.90      7.34 o 
  10   0   0      124.92      112.30      7.26 o 
  12   0   0        1.17        0.29      6.16 o 
   1   1   0     1692.91     1818.56     26.61 o 
   2   1   0      485.24      537.26      7.27 o 
   3   1   0     3664.27     3565.90     45.79 o 
   4   1   0      510.35      489.62      7.93 o 
   5   1   0       44.62       40.86      1.63 o 
   6   1   0      356.84      343.25     16.51 o 
   7   1   0       53.38       44.03      2.71 o 
   8   1   0      244.87      207.35     18.80 o 
   9   1   0      101.05      105.63      4.05 o 
  10   1   0        5.47        2.49      2.89 o 
  11   1   0        4.05       -0.54      3.48 o 
  12   1   0        2.00        1.20      4.12 o 
   0   2   0       81.45       63.84      2.43 o 
   1   2   0       24.38       25.91      1.37 o 
   2   2   0      263.86      242.68      4.39 o 
   3   2   0      647.05      704.54      9.64 o 
   4   2   0     1612.18     1661.88     22.27 o 
   5   2   0      218.71      232.38      3.86 o 
   6   2   0      551.51      578.13      8.69 o 
   7   2   0       53.77       56.79      2.39 o 
   8   2   0       44.78       36.02      2.68 o 
   9   2   0       27.03       32.05      4.06 o 
  10   2   0      127.48       55.14     25.80 o 
  11   2   0       24.54       21.05      5.93 o 
  12   2   0        3.92        5.73      4.49 o 
   1   3   0     2371.35     2396.38     42.72 o 
   2   3   0       15.79       19.25      2.10 o 
   3   3   0      225.10      224.49      4.61 o 
   4   3   0       65.47       50.33      2.21 o 
   5   3   0      396.09      382.00      7.11 o 
   6   3   0       12.77        8.35      1.80 o 
   7   3   0        4.84        4.13      1.84 o 
   8   3   0        3.78        2.84      2.10 o 
   9   3   0        5.37        4.38      2.96 o 
  10   3   0        0.67       -0.24      3.24 o 
  11   3   0       95.59       90.85      7.54 o 
   0   4   0        0.48       -0.58      1.49 o 
   1   4   0      160.11      166.07      4.91 o 
   2   4   0       96.67      107.55      3.24 o 
   3   4   0       11.00        8.38      1.62 o 
   4   4   0      565.38      562.94     11.24 o 
   5   4   0      187.40      184.99      4.73 o 
   6   4   0      472.53      463.25      8.81 o 
   7   4   0       31.88       35.21      3.11 o 
   8   4   0       11.47        8.85      2.63 o 
   9   4   0        0.35        1.22      2.69 o 
  10   4   0        2.54        1.20      3.83 o 
  11   4   0        5.93        4.36      4.14 o 
   1   5   0      287.09      298.98      6.66 o 
   2   5   0        4.06        4.48      1.95 o 
   3   5   0        9.83        3.09      1.89 o 
   4   5   0      169.28      165.86      4.69 o 
   5   5   0       76.48       82.20      4.97 o 
   6   5   0      236.18      254.24      6.37 o 
   7   5   0       54.38       52.26      3.33 o 
   8   5   0       12.21       11.54      3.56 o 
   9   5   0       14.07        8.58      4.22 o 
  10   5   0        1.53        2.51      4.74 o 
   0   6   0      168.71      162.33      6.78 o 
   1   6   0       26.34       33.29      8.22 o 
   2   6   0      497.47      527.42     10.16 o 
   3   6   0        0.00        0.49      2.54 o 
   4   6   0       30.77       27.03      3.71 o 
   5   6   0       87.60       89.82      4.91 o 
   6   6   0        3.53       -0.42      4.05 o 
   7   6   0       15.43       20.08      4.40 o 
   8   6   0        2.66        4.37      4.67 o 
   1   7   0        4.92        2.73      3.54 o 
   2   7   0        3.82        0.87      3.58 o 
   3   7   0        0.62        2.79      4.08 o 
   4   7   0       59.87       61.15      5.67 o 
   5   7   0        0.54       -0.42      4.47 o 
   6   7   0       40.05       36.58     12.06 o 
   7   7   0       27.30       38.81      8.30 o 
   2   8   0        5.83       11.44      5.15 o 
   3   8   0       61.00       84.43      6.94 o 
 -11   0   1       23.49       23.28      5.80 o 
  -9   0   1      556.92      594.20     18.41 o 
  -7   0   1      390.82      470.67     10.34 o 
  -5   0   1      700.30      318.62     10.18 o 
  -3   0   1     2143.16     2132.45     93.30 o 
  -1   0   1      183.56      219.28      3.59 o 
   1   0   1     4024.64     3776.39     68.95 o 
   3   0   1      287.91      299.86      8.48 o 
   5   0   1      381.27      450.38      9.44 o 
   7   0   1      252.97      252.47      6.48 o 
   9   0   1      312.68      290.70     10.74 o 
  11   0   1        6.03        2.11      5.28 o 
 -12   1   1       70.31       87.02      6.81 o 
 -11   1   1       47.85       57.14      4.60 o 
 -10   1   1       48.87       45.60      3.69 o 
  -9   1   1      963.93     1018.55     21.08 o 
  -8   1   1       13.68       13.26      2.20 o 
  -7   1   1        0.06        0.11      1.71 o 
  -6   1   1      146.84      165.92      3.22 o 
  -5   1   1       11.13       11.47      1.04 o 
  -4   1   1       19.88       23.43      0.94 o 
  -3   1   1     3737.26     3726.02     54.48 o 
  -2   1   1      211.53      202.45      3.63 o 
  -1   1   1     4531.31     4256.30    134.37 o 
   0   1   1      449.43      352.34      6.74 o 
   1   1   1     3432.12     3225.62     41.29 o 
   2   1   1       51.44       49.93      1.03 o 
   3   1   1      426.50      402.95      5.78 o 
   4   1   1     4338.73     4244.49     49.23 o 
   5   1   1     1616.57     1679.36     22.38 o 
   6   1   1      856.11      915.84     12.80 o 
   7   1   1       44.48       34.53      2.05 o 
   8   1   1      855.81      861.33     17.17 o 
   9   1   1      382.59      443.39      8.73 o 
  10   1   1      156.09      161.94     13.82 o 
  11   1   1       10.26        4.51      3.46 o 
  12   1   1        3.75        4.75      4.30 o 
 -12   2   1        9.91        5.98      4.42 o 
 -11   2   1       14.55       29.57      5.35 o 
 -10   2   1       55.33       55.29      3.68 o 
  -9   2   1      269.19      258.57      6.54 o 
  -8   2   1        6.20        3.47      1.96 o 
  -7   2   1      441.11      459.17      9.88 o 
  -6   2   1       53.16       64.17      8.38 o 
  -5   2   1       71.51       77.85      2.58 o 
  -4   2   1      748.07      764.24     12.19 o 
  -3   2   1     3015.36     2919.56     46.17 o 
  -2   2   1     1144.85     1115.42     17.21 o 
  -1   2   1     2217.12     2329.83     41.32 o 
   0   2   1      357.39      387.34     10.40 o 
   1   2   1       13.09        9.87      1.16 o 
   2   2   1     1552.89     1519.26     19.76 o 
   3   2   1     1161.01     1086.19     14.40 o 
   4   2   1      819.27      834.49     10.30 o 
   5   2   1        0.97        2.47      1.01 o 
   6   2   1      364.04      397.50     10.26 o 
   7   2   1      482.20      504.59      9.22 o 
   8   2   1      296.68      304.35      6.71 o 
   9   2   1       12.43        9.57      2.82 o 
  10   2   1       53.11       57.87      3.81 o 
  11   2   1       29.47       29.09      4.24 o 
  12   2   1        0.08       -0.32      4.28 o 
 -12   3   1       11.67       12.56      4.90 o 
 -11   3   1        6.94        8.14      3.84 o 
 -10   3   1       13.84        8.83      3.55 o 
  -9   3   1        3.65        4.28      2.51 o 
  -8   3   1       34.77       41.74      3.29 o 
  -7   3   1        2.89        2.50      1.94 o 
  -6   3   1        0.93        1.19      1.73 o 
  -5   3   1       35.86       45.20      4.55 o 
  -4   3   1      118.32      121.34      3.36 o 
  -3   3   1     1096.63     1042.23     16.33 o 
  -2   3   1        0.33        0.95      1.03 o 
  -1   3   1     1088.01     1143.22     51.39 o 
   1   3   1       10.36        6.06      1.44 o 
   2   3   1     1347.26     1419.44     21.57 o 
   3   3   1      357.66      373.99     10.58 o 
   4   3   1     1031.01     1104.82     14.94 o 
   5   3   1       27.36       27.56      1.86 o 
   6   3   1      340.47      355.00      6.15 o 
   7   3   1       19.55       13.26      2.06 o 
   8   3   1       18.12       18.78      2.77 o 
   9   3   1       86.87       80.72      3.99 o 
  10   3   1       16.39       11.79      3.55 o 
  11   3   1       20.96       20.04      3.97 o 
 -11   4   1        7.33        8.30      4.51 o 
 -10   4   1        3.49        2.04      3.20 o 
  -9   4   1       28.70       26.34      3.72 o 
  -8   4   1      134.25      120.29      5.01 o 
  -7   4   1      107.86      111.27      5.71 o 
  -6   4   1      228.08      221.82     12.79 o 
  -5   4   1       92.08       86.76      3.26 o 
  -4   4   1        7.65        8.99      1.84 o 
  -3   4   1       19.95       43.83      3.46 o 
  -2   4   1        7.74        9.62      1.50 o 
  -1   4   1      877.00      973.46     18.05 o 
   0   4   1        0.50        1.76      1.80 o 
   1   4   1        0.52        0.10      1.20 o 
   2   4   1     1353.76     1400.49     21.52 o 
   3   4   1       86.36       95.53      3.13 o 
   4   4   1       13.54        8.89      1.90 o 
   5   4   1      446.20      442.64      7.81 o 
   6   4   1       30.37       33.25      3.67 o 
   7   4   1        1.07        1.49      2.12 o 
   8   4   1       61.15       76.10      4.14 o 
   9   4   1       36.55       34.50      4.69 o 
  10   4   1        7.78        9.87      3.96 o 
  11   4   1        1.57        0.50      4.91 o 
 -10   5   1       21.52       23.62      4.36 o 
  -9   5   1        3.43        4.80      3.70 o 
  -8   5   1       26.05       29.21      4.00 o 
  -7   5   1      120.88      127.37      4.68 o 
  -6   5   1       12.15       10.25      2.50 o 
  -5   5   1      283.41      282.80      6.63 o 
  -4   5   1        8.62        5.29      2.19 o 
  -3   5   1      385.79      396.24      7.88 o 
  -2   5   1       26.06       24.76      2.24 o 
  -1   5   1        1.99        1.95      1.63 o 
   0   5   1        0.33       -0.62      1.56 o 
   1   5   1        0.77        0.95      2.18 o 
   2   5   1      700.81      711.46     12.14 o 
   3   5   1      435.78      440.15      9.36 o 
   4   5   1       75.71       71.47      3.33 o 
   5   5   1       25.79       20.97      2.45 o 
   6   5   1        7.04        5.53      2.64 o 
   7   5   1       21.95       26.15      3.99 o 
   8   5   1       82.84       79.94      6.73 o 
   9   5   1       10.50       10.31      4.25 o 
  10   5   1        0.75       -0.20      4.64 o 
  -9   6   1       13.72        6.47      5.20 o 
  -8   6   1       22.08       24.94      4.60 o 
  -7   6   1       55.23       51.27      5.03 o 
  -6   6   1        0.31        1.06      3.62 o 
  -5   6   1      125.83      141.51      6.32 o 
  -4   6   1      336.44      355.66     10.13 o 
  -3   6   1       86.88       87.99      5.26 o 
  -2   6   1       81.25       92.86      6.49 o 
  -1   6   1        0.28        0.22      2.04 o 
   0   6   1        1.33        1.43      1.97 o 
   1   6   1      127.83      133.11      8.27 o 
   2   6   1      379.26      395.64     10.07 o 
   3   6   1      289.76      313.61     12.81 o 
   4   6   1        6.71        7.94      3.34 o 
   5   6   1       10.09        6.06      3.19 o 
   6   6   1        0.69        0.99      3.41 o 
   7   6   1        0.41        0.54      4.09 o 
   8   6   1       18.71       12.53      5.59 o 
  -7   7   1        7.44        5.79      4.93 o 
  -6   7   1       27.20       15.76      5.16 o 
  -5   7   1       19.31       21.01      4.93 o 
  -4   7   1       24.55       26.70      4.99 o 
  -3   7   1       19.35       16.57      4.02 o 
  -2   7   1      106.55      110.57      6.55 o 
  -1   7   1       10.14       11.20      3.61 o 
   0   7   1        0.07        1.59      3.63 o 
   1   7   1      106.93      109.83      6.26 o 
   2   7   1       10.29       14.49      4.28 o 
   3   7   1       27.43       31.22      4.41 o 
   4   7   1       23.94       23.07      4.31 o 
   5   7   1        3.07        3.93      3.74 o 
   6   7   1        0.09        1.31      4.49 o 
   0   8   1        0.75        0.50      4.23 o 
   1   8   1       20.73       21.14      4.43 o 
   2   8   1        7.02        6.12      4.37 o 
   3   8   1       20.40       16.99      4.78 o 
 -12   0   2        0.05        2.46      6.26 o 
 -10   0   2       31.46       43.12      5.19 o 
  -8   0   2      152.12      155.33      5.25 o 
  -6   0   2      125.89      147.38      5.03 o 
  -4   0   2      142.68      123.25      3.36 o 
  -2   0   2     6025.83     6494.13     96.37 o 
   0   0   2      141.90      145.56      3.96 o 
   2   0   2      394.33      472.16     14.96 o 
   6   0   2     1471.26     1590.39     30.34 o 
   8   0   2       53.59       62.15      3.67 o 
  10   0   2      125.53      102.41      6.91 o 
  12   0   2       21.77       29.67      6.29 o 
 -13   1   2        1.54        3.47      4.92 o 
 -12   1   2        0.47        0.17      4.12 o 
 -11   1   2       12.32        9.44      3.65 o 
 -10   1   2       12.32       14.75      3.24 o 
  -9   1   2       10.96        9.21      2.61 o 
  -8   1   2       13.69       16.20      2.38 o 
  -7   1   2      241.35      235.32      5.16 o 
  -6   1   2     1329.22     1563.59     20.87 o 
  -5   1   2     1354.55     1440.66     19.17 o 
  -4   1   2     1532.53     1562.05     23.53 o 
  -3   1   2     6738.40     6786.08     98.71 o 
  -2   1   2      564.95      566.13      7.67 o 
  -1   1   2     6600.35     6431.30     84.07 o 
   0   1   2     1632.27     1717.13     26.15 o 
   1   1   2     5311.57     4796.02    108.26 o 
   2   1   2        0.39       -0.02      0.42 o 
   3   1   2     1625.75     1620.82     21.39 o 
   4   1   2      785.81      799.10     10.98 o 
   5   1   2      248.03      271.30      6.34 o 
   6   1   2       77.59       86.29      4.39 o 
   7   1   2       11.11        9.99      1.60 o 
   8   1   2       43.37       45.54     12.67 o 
   9   1   2        2.49        1.78      2.39 o 
  10   1   2        4.29        5.69      3.19 o 
  11   1   2       15.73        7.64      3.59 o 
  12   1   2        1.77        2.82      4.22 o 
 -12   2   2        0.00        0.22      3.95 o 
 -11   2   2       25.46       28.55      4.20 o 
 -10   2   2      140.33      127.67     10.02 o 
  -9   2   2       14.63       16.77      2.28 o 
  -8   2   2       35.09       37.48      2.53 o 
  -7   2   2        1.63        7.68      4.63 o 
  -6   2   2       18.15       20.94      2.87 o 
  -5   2   2        0.10        1.83      1.30 o 
  -4   2   2      868.69      881.71     19.97 o 
  -3   2   2     4734.03     4824.78     61.91 o 
  -2   2   2     1417.71     1395.11     18.42 o 
  -1   2   2        2.62        1.79      0.57 o 
   0   2   2     2335.53     2289.11     29.77 o 
   1   2   2     2853.51     2728.24     35.16 o 
   2   2   2      120.78      121.64      3.44 o 
   3   2   2       17.18       17.74      1.39 o 
   4   2   2      485.11      502.04      6.50 o 
   5   2   2        0.80        0.31      0.89 o 
   6   2   2      183.46      197.12      4.69 o 
   7   2   2       38.53       32.29      2.41 o 
   8   2   2      195.82      218.28      7.03 o 
   9   2   2       44.05       37.49      3.11 o 
  10   2   2        7.83        5.90      3.08 o 
  11   2   2       17.40       18.79      4.72 o 
  12   2   2       47.51       67.33     10.26 o 
 -12   3   2       45.31       62.62      5.73 o 
 -11   3   2        0.03        0.51      3.89 o 
 -10   3   2       67.28       74.23      3.73 o 
  -9   3   2        7.21        3.75      2.48 o 
  -8   3   2        0.12       -0.32      2.21 o 
  -7   3   2      200.91      220.41      5.39 o 
  -6   3   2      296.44      274.06     13.84 o 
  -5   3   2       83.06       83.00      3.10 o 
  -4   3   2     1477.88     1466.79     19.71 o 
  -3   3   2       77.97       84.08      2.96 o 
  -2   3   2      307.28      274.40      5.95 o 
  -1   3   2      915.66      645.18     16.93 o 
   0   3   2     3717.93     3855.00     68.25 o 
   1   3   2      118.44      123.66      2.90 o 
   2   3   2      102.62      121.74      2.38 o 
   3   3   2       10.53        8.95      0.97 o 
   4   3   2       10.39       10.85      1.53 o 
   5   3   2      340.45      370.56      6.12 o 
   6   3   2       24.39       23.92      2.86 o 
   7   3   2        5.25        5.48      1.87 o 
   8   3   2        4.61        4.60      2.60 o 
   9   3   2        1.19       -0.58      2.95 o 
  10   3   2       40.06       21.10      3.72 o 
  11   3   2        0.98        2.21      3.74 o 
 -11   4   2        0.45        0.40      3.49 o 
 -10   4   2        1.40       -0.07      2.98 o 
  -9   4   2       13.10       12.03      3.20 o 
  -8   4   2        9.72        5.91      2.87 o 
  -7   4   2      244.44      242.77      6.55 o 
  -6   4   2      253.91      266.60      9.21 o 
  -5   4   2       74.74       63.85      5.01 o 
  -4   4   2       57.29       57.19      2.71 o 
  -3   4   2       29.68       38.35      3.35 o 
  -2   4   2      105.23      118.10      3.33 o 
  -1   4   2      409.82      429.25     12.21 o 
   0   4   2       53.12       55.19      3.37 o 
   1   4   2       64.87       65.19      2.94 o 
   2   4   2       54.25       59.43      2.38 o 
   3   4   2      260.37      242.44      4.65 o 
   4   4   2       36.18       33.38      2.41 o 
   5   4   2      264.19      279.91      7.22 o 
   6   4   2       51.42       55.70      2.73 o 
   7   4   2       22.27       25.38      3.19 o 
   8   4   2       20.51       19.87      3.24 o 
   9   4   2        0.31        0.79      3.62 o 
  10   4   2       20.74       19.79      4.74 o 
 -10   5   2       73.94       82.19      5.01 o 
  -9   5   2       38.79       45.20      3.83 o 
  -8   5   2        0.28       -0.58      2.91 o 
  -7   5   2      489.31      510.22     10.34 o 
  -6   5   2       35.54       27.56      2.79 o 
  -5   5   2       99.48       93.76      3.73 o 
  -4   5   2      361.82      363.77     12.16 o 
  -3   5   2       53.08       60.94      4.85 o 
  -2   5   2       26.72       25.72      2.21 o 
  -1   5   2      447.71      460.77     13.50 o 
   0   5   2       52.63       55.48      2.55 o 
   1   5   2      111.50      119.63     11.90 o 
   2   5   2      183.05      188.53      5.57 o 
   3   5   2        0.24       -0.32      2.06 o 
   4   5   2      122.20      117.85      4.27 o 
   5   5   2      349.95      332.39      9.00 o 
   6   5   2      137.43      120.40     16.80 o 
   7   5   2      253.08      232.47      7.78 o 
   8   5   2        3.06        0.71      3.65 o 
   9   5   2       38.52       48.84      5.55 o 
  -9   6   2        0.04        1.50      4.10 o 
  -8   6   2        8.63        2.38      4.40 o 
  -7   6   2        5.10        7.01      3.26 o 
  -6   6   2       18.86       21.49      3.25 o 
  -5   6   2       14.03       21.60      3.15 o 
  -4   6   2       32.30       31.14      5.66 o 
  -3   6   2        0.26       -0.78      2.46 o 
  -2   6   2       37.90       40.08      3.03 o 
  -1   6   2      128.94      141.17      6.52 o 
   0   6   2        1.56        1.10      1.98 o 
   1   6   2      322.29      365.66      9.57 o 
   2   6   2       11.50       11.62      2.82 o 
   3   6   2       56.89       59.16      4.09 o 
   4   6   2        0.63       -0.04      2.84 o 
   5   6   2      187.83      193.83      7.22 o 
   6   6   2       15.14       13.31      3.80 o 
   7   6   2       36.72       38.97      5.02 o 
   8   6   2        4.47        5.02      4.34 o 
  -7   7   2        6.79        6.42      5.38 o 
  -6   7   2       12.61        8.80      4.68 o 
  -5   7   2        0.00        0.39      4.08 o 
  -4   7   2        3.93        1.78      3.38 o 
  -3   7   2        1.88        1.53      3.24 o 
  -2   7   2       33.09       37.13      5.56 o 
  -1   7   2       86.03       88.78     11.67 o 
   0   7   2      108.20       96.24      9.19 o 
   1   7   2       35.19       32.36      4.18 o 
   2   7   2        0.24        0.95      3.47 o 
   3   7   2        0.13        0.33      3.26 o 
   4   7   2        7.86        9.81      4.09 o 
   5   7   2        0.09       -0.42      4.20 o 
   6   7   2       10.22       14.19      4.86 o 
  -2   8   2       29.93       28.43     13.45 o 
  -1   8   2       13.15        1.65     11.90 o 
   0   8   2        6.98        9.43      4.83 o 
   1   8   2       30.34       33.81      6.31 o 
   2   8   2        1.33        2.50      3.97 o 
   3   8   2       28.61       28.43      5.13 o 
 -13   0   3       30.30       33.23      8.11 o 
 -11   0   3       76.56       69.65      7.17 o 
  -9   0   3       10.55        1.78      3.57 o 
  -7   0   3       15.27        7.52      2.85 o 
  -5   0   3     1680.42     1834.72     33.89 o 
  -3   0   3     1313.12     1332.52     20.32 o 
   1   0   3     2188.85     2004.48     36.79 o 
   3   0   3       24.96       26.52      2.40 o 
   7   0   3      485.96      530.63     11.47 o 
   9   0   3     1461.28     1529.20     41.11 o 
  11   0   3        0.29        0.03      4.90 o 
 -13   1   3        0.71        0.02      5.06 o 
 -12   1   3        8.40       10.58      4.33 o 
 -11   1   3       27.14       26.28      4.10 o 
 -10   1   3      141.31      138.10      7.69 o 
  -9   1   3      616.92      644.77     12.66 o 
  -8   1   3       95.09       87.68      3.31 o 
  -7   1   3       77.30       76.19      3.24 o 
  -6   1   3       25.75       38.83      2.19 o 
  -5   1   3     4909.44     5012.49     73.45 o 
  -4   1   3     3862.81     4013.93     58.92 o 
  -3   1   3       19.44       32.13      1.23 o 
  -2   1   3      783.80      734.99     11.71 o 
  -1   1   3     3420.52     3414.63     44.20 o 
   0   1   3     4616.72     4660.32     70.33 o 
   1   1   3     9756.61    10314.96    132.96 o 
   2   1   3      388.16      395.45      6.37 o 
   3   1   3     2499.99     2427.58     36.26 o 
   4   1   3     1668.49     1687.90     22.41 o 
   5   1   3      131.47      143.89      2.93 o 
   6   1   3       23.46       24.87      1.75 o 
   7   1   3       18.82       16.07      1.75 o 
   8   1   3       95.86       85.32      3.31 o 
   9   1   3       70.04       67.66     11.28 o 
  10   1   3        9.38        6.39      3.44 o 
  11   1   3       20.40       21.52      4.08 o 
  12   1   3       32.21       21.34      4.92 o 
 -12   2   3        3.47       -0.01      4.10 o 
 -11   2   3       22.62       20.61      7.51 o 
 -10   2   3       30.47       24.15      7.46 o 
  -9   2   3       74.80       86.85      3.63 o 
  -8   2   3      834.59      820.39     13.82 o 
  -7   2   3        2.28        0.82      1.73 o 
  -6   2   3      217.73      196.49      6.64 o 
  -5   2   3       24.17       19.65      3.05 o 
  -4   2   3       43.87       46.79      3.09 o 
  -3   2   3      977.02      865.37     11.76 o 
  -2   2   3      124.33      130.61      2.45 o 
  -1   2   3      632.13      678.71      9.16 o 
   0   2   3      111.51      118.51      2.02 o 
   1   2   3     2057.91     1916.29     24.84 o 
   2   2   3     1924.70     1981.86     25.75 o 
   3   2   3     1939.19     2029.82     23.86 o 
   4   2   3        2.12        3.37      0.95 o 
   5   2   3       25.33       19.94      1.29 o 
   6   2   3      253.05      234.89      5.13 o 
   7   2   3       27.00       23.53      2.28 o 
   8   2   3       22.96       18.26      2.58 o 
   9   2   3       15.65       10.97      2.70 o 
  10   2   3       22.91       24.36      4.30 o 
  11   2   3        0.18        0.11      3.89 o 
 -12   3   3       32.32       33.65      5.75 o 
 -11   3   3       61.23       61.94      4.08 o 
 -10   3   3        9.34        8.50      2.89 o 
  -9   3   3        4.11        4.77      2.49 o 
  -8   3   3      167.69      169.04      5.53 o 
  -7   3   3       53.89       61.49      3.11 o 
  -6   3   3       48.89       48.05      2.74 o 
  -5   3   3        5.53        4.08      1.65 o 
  -4   3   3       15.26       23.00      1.33 o 
  -3   3   3      125.09      132.27      2.79 o 
  -2   3   3      413.01      437.19      6.62 o 
  -1   3   3      712.74      776.49     12.12 o 
   0   3   3      131.24      118.55      3.61 o 
   1   3   3       54.98       54.58      1.46 o 
   2   3   3      485.22      500.46      6.54 o 
   3   3   3      409.83      412.53      5.61 o 
   4   3   3        0.03        0.59      1.02 o 
   5   3   3       73.82       80.62      2.47 o 
   6   3   3        0.78        0.63      1.83 o 
   7   3   3        0.03        0.18      2.17 o 
   8   3   3        0.47        1.35      2.53 o 
   9   3   3       82.78       88.26      4.37 o 
  10   3   3       24.12       33.14      4.60 o 
  11   3   3        0.14       -1.15      5.10 o 
 -11   4   3        1.34        0.62      3.68 o 
 -10   4   3        0.07       -0.52      3.27 o 
  -9   4   3       56.87       58.17      3.89 o 
  -8   4   3        0.52       -0.38      2.69 o 
  -7   4   3        9.36        7.48      2.55 o 
  -6   4   3        9.93        6.63      2.15 o 
  -5   4   3       95.87       91.19      5.83 o 
  -4   4   3      119.14      145.83      4.10 o 
  -3   4   3       58.75       63.22      5.75 o 
  -2   4   3        3.18        2.46      1.27 o 
  -1   4   3        0.70       -0.08      1.07 o 
   0   4   3     1064.81     1051.83     20.92 o 
   1   4   3       86.52      100.67      2.67 o 
   2   4   3      178.23      194.34      3.94 o 
   3   4   3       33.19       30.22      1.90 o 
   4   4   3      254.55      272.77      7.11 o 
   5   4   3      354.55      344.68     11.92 o 
   6   4   3        1.84        1.74      2.53 o 
   7   4   3        3.69        2.95      3.18 o 
   8   4   3      161.74      156.77      9.81 o 
   9   4   3        9.83       10.10      4.38 o 
  10   4   3        0.78       -0.86      4.70 o 
 -10   5   3       10.39       12.44      3.60 o 
  -9   5   3        0.43        1.00      3.22 o 
  -8   5   3       28.29       31.09      4.59 o 
  -7   5   3       26.50       17.48      3.09 o 
  -6   5   3        0.95        1.74      2.44 o 
  -5   5   3        6.73        3.84      2.17 o 
  -4   5   3       42.94       38.57      4.93 o 
  -3   5   3       59.80       67.91     10.38 o 
  -2   5   3      235.45      230.44      4.68 o 
  -1   5   3        0.96        2.18      1.57 o 
   0   5   3       53.92       63.85      2.36 o 
   1   5   3       13.35        9.32      2.15 o 
   2   5   3      126.61      131.77      4.28 o 
   3   5   3      173.03      158.39      9.32 o 
   4   5   3       51.25       53.58      3.60 o 
   5   5   3        0.02        0.66      2.88 o 
   6   5   3       30.55       30.81      5.90 o 
   7   5   3        9.97        4.87      3.71 o 
   8   5   3        3.97        3.18      4.18 o 
   9   5   3        0.00        0.27      4.14 o 
  -9   6   3       12.10       11.62      4.27 o 
  -8   6   3       19.53       18.80      3.91 o 
  -7   6   3        4.04        0.92      3.38 o 
  -6   6   3       67.24       71.99      6.34 o 
  -5   6   3        6.21        5.83      2.91 o 
  -4   6   3      179.36      197.20      5.66 o 
  -3   6   3      525.90      537.78     26.83 o 
  -2   6   3      175.26      189.21      8.67 o 
  -1   6   3        0.43       -0.86      2.56 o 
   0   6   3       87.40       95.94      4.90 o 
   1   6   3        5.91        7.00      2.66 o 
   2   6   3      100.36      112.47     11.22 o 
   3   6   3       20.00       23.39      3.20 o 
   4   6   3       93.34      105.17      8.07 o 
   5   6   3       13.00       11.48      3.48 o 
   6   6   3        6.13       10.15      3.69 o 
   7   6   3       98.03       91.06      6.00 o 
   8   6   3        2.48        1.29      4.76 o 
  -7   7   3       50.09       66.69      6.71 o 
  -6   7   3        1.75        3.77      4.49 o 
  -5   7   3       16.86       18.34      4.13 o 
  -4   7   3        7.29        1.49      5.81 o 
  -3   7   3       67.90       64.17     10.23 o 
  -2   7   3      321.64      334.90     11.22 o 
  -1   7   3       66.91       58.66     10.96 o 
   0   7   3        0.78        0.64      3.21 o 
   1   7   3        1.41        2.79      3.13 o 
   2   7   3       17.14       15.42      4.07 o 
   3   7   3       17.34       22.88      4.07 o 
   4   7   3       19.87       18.23      6.55 o 
   5   7   3       10.18       11.76      4.05 o 
   6   7   3        5.31       -0.85      4.63 o 
  -3   8   3        3.35        7.42     13.78 o 
  -2   8   3        6.43        3.93      6.57 o 
  -1   8   3       12.80       22.45      6.75 o 
   0   8   3        0.83       -1.43      4.83 o 
   1   8   3        0.29       -1.10      3.77 o 
   2   8   3        1.38       -1.82      3.98 o 
 -12   0   4       49.41       36.12      6.48 o 
 -10   0   4       60.46       72.37      6.10 o 
  -8   0   4      668.89      691.58     20.43 o 
  -6   0   4      505.74      598.64     12.35 o 
  -4   0   4      214.09      209.22      5.09 o 
  -2   0   4      768.68      863.66     19.96 o 
   0   0   4    41460.23    41184.96    751.72 o 
   2   0   4     4213.16     4231.52     77.42 o 
   4   0   4      104.08      106.64      3.28 o 
   6   0   4       20.54       11.34      5.03 o 
   8   0   4      564.55      567.33     17.68 o 
  10   0   4      108.57      117.94      7.46 o 
 -13   1   4        0.46        1.42      4.94 o 
 -12   1   4       10.88        7.96      4.65 o 
 -11   1   4        0.03       -0.76      3.86 o 
 -10   1   4        7.94        4.50      3.15 o 
  -9   1   4       57.40       58.70      4.24 o 
  -8   1   4      175.15      174.93      5.98 o 
  -7   1   4      935.33     1037.43     17.86 o 
  -6   1   4        0.06        0.65      1.44 o 
  -5   1   4      923.09      929.44     14.74 o 
  -4   1   4      492.29      479.10      6.93 o 
  -3   1   4     2309.02     2240.91     47.99 o 
  -2   1   4      957.88      855.83     10.34 o 
  -1   1   4        3.61        2.53      0.66 o 
   0   1   4     7085.26     7373.32    111.02 o 
   1   1   4     4560.60     4487.36     58.02 o 
   2   1   4        0.25        0.64      0.58 o 
   3   1   4      784.51      747.62     11.71 o 
   4   1   4        3.87        3.92      0.93 o 
   5   1   4       35.79       35.58      1.87 o 
   6   1   4       69.88       65.40      2.18 o 
   7   1   4      114.01       95.23      2.78 o 
   8   1   4      383.04      387.62      9.66 o 
   9   1   4        9.43       11.33      2.65 o 
  10   1   4       51.78       45.12      5.54 o 
  11   1   4       12.88       10.83      4.25 o 
 -12   2   4        0.78        0.36      4.37 o 
 -11   2   4       14.47       10.18      3.73 o 
 -10   2   4      201.98      172.84      5.28 o 
  -9   2   4      149.31      157.86      4.79 o 
  -8   2   4      209.78      181.26     14.38 o 
  -7   2   4      139.41      134.66      5.86 o 
  -6   2   4       44.77       36.41      2.35 o 
  -5   2   4      321.99      341.70      6.54 o 
  -4   2   4      127.27      145.19      2.75 o 
  -3   2   4      179.56      164.99      3.61 o 
  -2   2   4      615.38      609.59      7.69 o 
  -1   2   4      237.48      218.00      3.30 o 
   0   2   4     2308.02     2379.97     31.04 o 
   1   2   4       84.21       85.23      1.89 o 
   2   2   4     1772.06     1788.11     26.97 o 
   3   2   4      161.97      172.34      3.05 o 
   4   2   4      115.42      106.35      2.38 o 
   5   2   4       31.71       27.10      1.51 o 
   6   2   4      306.06      302.90      7.60 o 
   7   2   4       51.53       49.53      4.98 o 
   8   2   4        8.09       10.72      2.68 o 
   9   2   4        2.38        2.66      2.91 o 
  10   2   4       16.94       17.27      3.54 o 
  11   2   4       13.48       30.51      6.58 o 
 -12   3   4        0.22       -1.96      4.68 o 
 -11   3   4        2.91        3.17      3.11 o 
 -10   3   4       11.89        4.60      2.88 o 
  -9   3   4       15.44       18.89      2.76 o 
  -8   3   4        1.00        3.77      2.38 o 
  -7   3   4       22.86       21.33      5.88 o 
  -6   3   4        2.38        4.51      2.21 o 
  -5   3   4       97.35      112.93      3.47 o 
  -4   3   4      162.77      145.33      2.98 o 
  -3   3   4     2423.55     2481.76     32.56 o 
  -2   3   4       14.94       24.13      2.02 o 
  -1   3   4       45.06       46.74      1.58 o 
   0   3   4      242.35      247.18      3.87 o 
   1   3   4     1643.65     1666.84     19.78 o 
   2   3   4      576.59      555.09     10.25 o 
   3   3   4      864.67      913.96     12.55 o 
   4   3   4        0.59        0.72      1.02 o 
   5   3   4      535.59      565.99      8.47 o 
   6   3   4       75.63       77.51      4.92 o 
   7   3   4       35.83       28.67      3.68 o 
   8   3   4       12.67        7.75      3.23 o 
   9   3   4        0.02       -0.26      3.91 o 
  10   3   4        0.40       -0.96      4.13 o 
 -11   4   4        3.02        3.20      3.58 o 
 -10   4   4        5.31        3.43      3.37 o 
  -9   4   4       18.90       16.05      3.34 o 
  -8   4   4       69.30       59.92      5.18 o 
  -7   4   4      233.06      223.11      6.38 o 
  -6   4   4      193.67      173.34      4.96 o 
  -5   4   4      134.28      122.73      3.90 o 
  -4   4   4        2.89        2.05      1.68 o 
  -3   4   4       17.49       27.18      1.95 o 
  -2   4   4      243.82      250.87      5.31 o 
  -1   4   4       22.37       22.32      1.46 o 
   0   4   4        8.16        7.48      1.46 o 
   1   4   4        5.94        8.45      1.72 o 
   2   4   4      475.02      473.94      8.62 o 
   3   4   4       70.81       63.76      2.42 o 
   4   4   4      114.83      111.79      3.75 o 
   5   4   4        7.91        9.44      2.57 o 
   6   4   4       82.90       72.54      4.18 o 
   7   4   4        0.64        2.07      3.22 o 
   8   4   4        1.49       -0.90      3.30 o 
   9   4   4        1.03        2.79      4.37 o 
  10   4   4        0.00       -1.22      4.96 o 
 -10   5   4        2.18        0.72      3.62 o 
  -9   5   4      124.17      127.58      7.99 o 
  -8   5   4        7.60        3.61      3.00 o 
  -7   5   4       89.76       91.62      4.24 o 
  -6   5   4      236.70      243.81      6.62 o 
  -5   5   4        6.34        5.87      2.33 o 
  -4   5   4      134.09      139.71     11.76 o 
  -3   5   4      172.89      175.60      8.37 o 
  -2   5   4       10.88        9.44      2.03 o 
  -1   5   4       51.67       52.80      2.29 o 
   0   5   4      175.93      183.41      5.56 o 
   1   5   4       24.97       36.28      5.69 o 
   2   5   4        6.99        4.48      2.47 o 
   3   5   4      234.71      236.68      6.97 o 
   4   5   4        2.25        2.33      2.55 o 
   5   5   4       11.41        8.49      3.13 o 
   6   5   4      237.30      258.45      8.09 o 
   7   5   4        6.11        4.88      3.58 o 
   8   5   4        0.90        1.27      3.71 o 
   9   5   4        7.16        8.50      4.60 o 
  -9   6   4        0.95       -0.41      4.12 o 
  -8   6   4       18.35       14.59      3.91 o 
  -7   6   4        0.66       -0.36      3.25 o 
  -6   6   4       19.29       21.91      3.44 o 
  -5   6   4        4.50        3.94      2.87 o 
  -4   6   4        1.56       -0.28      2.59 o 
  -3   6   4        0.16        2.27      4.41 o 
  -2   6   4       13.91       11.99      5.43 o 
  -1   6   4       21.93       14.66      2.79 o 
   0   6   4       23.46       19.68      2.97 o 
   1   6   4        3.25        1.80      2.54 o 
   2   6   4      244.51      241.37      7.37 o 
   3   6   4        7.63        8.89      2.99 o 
   4   6   4        0.03        0.20      3.23 o 
   5   6   4       12.15        8.34      3.55 o 
   6   6   4      127.10      144.99      7.56 o 
   7   6   4       26.52       29.91      7.15 o 
  -7   7   4        4.51        3.30      6.94 o 
  -6   7   4       10.25        8.97      7.01 o 
  -5   7   4        0.98        0.91      5.65 o 
  -4   7   4        0.31       -0.28      5.93 o 
  -3   7   4       48.88       49.03     10.34 o 
  -2   7   4        0.63       -0.58      4.82 o 
  -1   7   4       10.45        5.90      3.44 o 
   0   7   4       20.37       21.22      3.73 o 
   1   7   4       27.07       33.73      4.11 o 
   2   7   4       10.57       11.12      4.77 o 
   3   7   4        5.05        4.23      3.89 o 
   4   7   4       44.46       60.26      4.98 o 
   5   7   4       20.54       26.25      4.94 o 
  -3   8   4       18.52       24.16      7.34 o 
  -2   8   4        1.00        2.41      6.85 o 
  -1   8   4        0.53       -0.43      6.33 o 
   0   8   4        1.90       -1.07      4.96 o 
   1   8   4        0.96        0.29      3.78 o 
   2   8   4        3.45        3.14      4.56 o 
 -13   0   5       16.96        9.66      7.49 o 
 -11   0   5       58.79       64.13      7.20 o 
  -9   0   5      351.89      362.29     13.34 o 
  -7   0   5      376.14      458.03     10.30 o 
  -5   0   5     2436.68     2579.05     47.26 o 
  -3   0   5     1849.14     1757.58     26.79 o 
  -1   0   5     3236.97     3271.02     60.24 o 
   1   0   5     1178.07     1066.54     21.47 o 
   3   0   5      256.24      226.97      5.50 o 
   5   0   5        1.44        1.64      1.67 o 
   7   0   5      297.74      260.76      9.34 o 
   9   0   5      392.57      412.60     14.08 o 
  11   0   5        8.44        8.88      6.10 o 
 -13   1   5        1.42        3.20      5.33 o 
 -12   1   5       25.13       20.69      6.95 o 
 -11   1   5      147.88      135.13      6.17 o 
 -10   1   5      403.67      430.91     29.04 o 
  -9   1   5       87.13      107.85      3.98 o 
  -8   1   5      193.98      189.86     12.62 o 
  -7   1   5     1224.81     1269.30     21.21 o 
  -6   1   5      489.42      522.29      9.18 o 
  -5   1   5      546.46      587.65      8.49 o 
  -4   1   5       41.64       33.58      1.36 o 
  -3   1   5        0.04        0.86      0.55 o 
  -2   1   5      383.98      322.44      3.92 o 
  -1   1   5    11744.76    11796.90    135.48 o 
   0   1   5      600.72      628.86      8.56 o 
   1   1   5      222.51      188.74      6.42 o 
   2   1   5      230.08      248.80      3.80 o 
   3   1   5        9.33       10.29      0.91 o 
   4   1   5     1278.03     1260.00     19.43 o 
   5   1   5        3.99        7.39      1.83 o 
   6   1   5       28.65       26.04      1.73 o 
   7   1   5        4.84        1.43      1.62 o 
   8   1   5      206.48      201.08      5.12 o 
   9   1   5        0.59       -0.38      2.76 o 
  10   1   5       47.34       50.55      6.37 o 
  11   1   5        1.40        4.76      4.13 o 
 -12   2   5       34.60       37.47      5.20 o 
 -11   2   5        0.76        2.62      2.99 o 
 -10   2   5      139.16      126.83      4.75 o 
  -9   2   5      421.24      448.60     18.49 o 
  -8   2   5       69.49       73.61      3.37 o 
  -7   2   5       44.89       45.53      2.98 o 
  -6   2   5        8.60        7.32      1.71 o 
  -5   2   5      298.05      278.70      6.87 o 
  -4   2   5      667.36      617.33     11.92 o 
  -3   2   5      939.26      906.63     11.22 o 
  -2   2   5     1239.32     1270.23     15.23 o 
  -1   2   5      154.84      123.54      2.14 o 
   0   2   5      343.41      344.48      7.00 o 
   1   2   5      116.70      118.20      2.72 o 
   2   2   5      449.83      473.67      7.11 o 
   3   2   5        7.32        4.68      1.34 o 
   4   2   5      268.98      289.20      7.70 o 
   5   2   5      111.95      115.79      4.49 o 
   6   2   5      106.32      126.23      5.44 o 
   7   2   5      213.05      220.74     11.78 o 
   8   2   5        7.28        3.15      2.46 o 
   9   2   5        0.66        0.53      3.48 o 
  10   2   5      114.72      155.97      7.04 o 
  11   2   5        7.20        4.47      6.26 o 
 -12   3   5        1.42        2.92      3.96 o 
 -11   3   5       29.56       28.27      5.24 o 
 -10   3   5        2.38        2.27      3.21 o 
  -9   3   5       69.36       75.76      5.87 o 
  -8   3   5        5.61        3.10      2.51 o 
  -7   3   5       17.81       13.29      2.86 o 
  -6   3   5      366.30      311.66      6.64 o 
  -5   3   5        0.55       -0.13      1.65 o 
  -4   3   5       93.13      101.69      4.73 o 
  -3   3   5      454.25      375.66     10.90 o 
  -2   3   5     1249.59     1357.61     18.35 o 
  -1   3   5      623.06      665.44     10.72 o 
   0   3   5      197.27      212.06      3.69 o 
   1   3   5       32.38       37.25      1.21 o 
   2   3   5        0.05        0.67      0.86 o 
   3   3   5       22.54       18.58      1.33 o 
   4   3   5       15.53       14.60      1.65 o 
   5   3   5        1.29        0.77      1.52 o 
   6   3   5        0.39        0.70      2.41 o 
   7   3   5        0.00        0.71      2.77 o 
   8   3   5       62.51       72.54      4.91 o 
   9   3   5       77.00       79.19      5.56 o 
  10   3   5       59.28       48.12      8.58 o 
 -11   4   5       12.36       10.57      4.19 o 
 -10   4   5        2.59        4.51      3.58 o 
  -9   4   5      186.40      182.18     18.06 o 
  -8   4   5       18.90       12.61      3.32 o 
  -7   4   5      286.78      283.80      9.47 o 
  -6   4   5      567.00      569.38     10.61 o 
  -5   4   5       27.38       29.55      4.30 o 
  -4   4   5       27.38       23.98      2.07 o 
  -3   4   5      132.89      144.11      3.91 o 
  -2   4   5       21.91       20.14      1.82 o 
  -1   4   5       15.30       14.86      1.37 o 
   0   4   5        3.12        5.42      1.23 o 
   1   4   5       17.55       17.73      1.63 o 
   2   4   5        8.13        2.38      1.40 o 
   3   4   5      277.12      284.95      7.44 o 
   4   4   5        3.03        0.78      1.61 o 
   5   4   5       14.71       10.96      2.67 o 
   6   4   5      160.78      172.44     10.86 o 
   7   4   5        4.06        5.70      3.42 o 
   8   4   5       29.57       26.29      6.01 o 
   9   4   5        3.08        4.62      4.47 o 
 -10   5   5        4.54        4.94      4.03 o 
  -9   5   5        6.11        2.57      3.55 o 
  -8   5   5       17.80       12.39      3.35 o 
  -7   5   5        1.04        0.18      2.51 o 
  -6   5   5       24.93       20.20      2.87 o 
  -5   5   5        0.13        0.06      2.18 o 
  -4   5   5       17.03       13.66      2.29 o 
  -3   5   5        3.84        3.58      2.06 o 
  -2   5   5       10.80        6.08      3.29 o 
  -1   5   5       28.86       27.45      5.77 o 
   0   5   5        0.04       -0.07      2.12 o 
   1   5   5       46.24       42.72      3.00 o 
   2   5   5      605.70      625.15     13.80 o 
   3   5   5       59.45       56.46      3.55 o 
   4   5   5       13.34       12.03      2.89 o 
   5   5   5        8.16       12.45      3.13 o 
   6   5   5       12.13       12.50      3.73 o 
   7   5   5        9.47        9.04      3.80 o 
   8   5   5        8.15        8.93      4.74 o 
  -9   6   5       13.67        9.66      4.25 o 
  -8   6   5       30.43       34.95      6.57 o 
  -7   6   5        0.55        0.34      3.31 o 
  -6   6   5       97.07      101.46      6.72 o 
  -5   6   5      206.76      204.59     12.57 o 
  -4   6   5       15.53       14.58      5.23 o 
  -3   6   5       59.89       72.30      8.67 o 
  -2   6   5        4.46        1.09      3.90 o 
  -1   6   5        5.56        5.21      2.82 o 
   0   6   5       47.96       47.72      3.41 o 
   1   6   5        6.70        3.26      2.88 o 
   2   6   5       26.25       20.46      3.27 o 
   3   6   5        0.41        0.15      2.94 o 
   4   6   5       56.52       60.09      4.53 o 
   5   6   5        3.28        4.57      3.84 o 
   6   6   5        3.42        1.98      3.91 o 
   7   6   5        0.75        0.51      4.54 o 
  -7   7   5        7.06        2.07      7.19 o 
  -6   7   5       31.01       18.97      6.71 o 
  -5   7   5       28.56       40.80      6.94 o 
  -4   7   5      107.51      105.73      8.03 o 
  -3   7   5      135.96      134.43      8.14 o 
  -2   7   5        7.41        2.27      5.48 o 
  -1   7   5       11.00        6.91      3.82 o 
   0   7   5        7.13        6.65      3.99 o 
   1   7   5        9.65        8.62      3.75 o 
   2   7   5       17.58       16.86      4.03 o 
   3   7   5       10.67        6.21      3.72 o 
   4   7   5        3.48        2.83      3.97 o 
   5   7   5        4.94        4.79      4.54 o 
  -2   8   5        9.35        8.40      7.04 o 
  -1   8   5        9.92        7.75     11.22 o 
   0   8   5        8.69        3.37      5.15 o 
   1   8   5       16.11       11.11      4.56 o 
 -12   0   6       19.49       12.84      6.78 o 
 -10   0   6      953.40     1087.35     31.39 o 
  -8   0   6      387.27      439.85     10.29 o 
  -6   0   6       74.79       87.42      3.62 o 
  -4   0   6     2620.30     2551.66     38.65 o 
  -2   0   6     4470.76     4342.47    116.73 o 
   0   0   6        2.99        2.41      0.77 o 
   2   0   6      106.38       95.88      2.79 o 
   4   0   6       18.56       20.16      1.78 o 
   6   0   6      103.72      112.33      4.18 o 
   8   0   6      186.70      245.65      9.63 o 
  10   0   6       33.31       31.55      5.97 o 
 -13   1   6       27.98       24.18      5.39 o 
 -12   1   6        0.12        0.22      4.67 o 
 -11   1   6        0.90        0.92      3.67 o 
 -10   1   6        0.73        1.47      2.80 o 
  -9   1   6        4.33        3.12      2.50 o 
  -8   1   6        0.61        3.03      2.13 o 
  -7   1   6       37.41       28.14      2.36 o 
  -6   1   6       54.15       71.24      2.75 o 
  -5   1   6      533.92      566.88      8.30 o 
  -4   1   6        1.18        6.41      2.41 o 
  -3   1   6        2.92        2.60      0.69 o 
  -2   1   6        0.39        1.38      1.00 o 
  -1   1   6     3358.09     3480.18     40.28 o 
   0   1   6      194.35      161.81      2.37 o 
   1   1   6       13.02       19.13      2.63 o 
   2   1   6        3.25        5.97      0.86 o 
   3   1   6        3.26        2.41      0.89 o 
   4   1   6      314.81      302.60      7.13 o 
   5   1   6        0.21       -0.57      1.23 o 
   6   1   6        6.51        2.57      1.50 o 
   7   1   6       85.42       96.91      2.97 o 
   8   1   6       21.45       22.51      2.64 o 
   9   1   6       56.06       46.41      3.46 o 
  10   1   6       12.03       12.06      5.54 o 
  11   1   6        3.31        2.92      6.19 o 
 -12   2   6        0.30        2.08      4.51 o 
 -11   2   6       14.44       11.11      3.47 o 
 -10   2   6      213.06      221.29      6.15 o 
  -9   2   6       10.64       18.86      3.61 o 
  -8   2   6        0.02        0.21      2.31 o 
  -7   2   6       23.16       17.54      2.31 o 
  -6   2   6      219.69      231.28      5.33 o 
  -5   2   6       37.80       40.61      1.51 o 
  -4   2   6       50.12       45.28      1.55 o 
  -3   2   6      748.43      680.03      8.69 o 
  -2   2   6       66.21       62.99      1.53 o 
  -1   2   6     1520.10     1566.76     20.68 o 
   0   2   6     1797.36     1794.25     27.79 o 
   1   2   6     1019.80      981.45     15.66 o 
   2   2   6       40.42       39.35      1.23 o 
   3   2   6      257.91      239.43      4.97 o 
   4   2   6       16.38       14.86      3.45 o 
   5   2   6      412.07      427.43     12.19 o 
   6   2   6       56.69       53.97      2.90 o 
   7   2   6       22.83       24.33      3.17 o 
   8   2   6       77.26       94.27      5.04 o 
   9   2   6       11.06        5.86      4.04 o 
  10   2   6        1.12        1.18      4.35 o 
 -12   3   6        3.04        2.07      4.03 o 
 -11   3   6        0.02       -0.08      3.49 o 
 -10   3   6        8.79        2.81      3.13 o 
  -9   3   6      152.35      139.96      4.90 o 
  -8   3   6       12.43       12.55      2.57 o 
  -7   3   6      215.26      210.40      5.62 o 
  -6   3   6       39.61       30.89      4.41 o 
  -5   3   6      351.98      345.48     10.60 o 
  -4   3   6     1226.28     1182.26     16.28 o 
  -3   3   6        4.35        6.52      1.20 o 
  -2   3   6      639.27      618.01      8.99 o 
  -1   3   6        0.95        0.21      0.77 o 
   0   3   6     1032.51     1044.57     16.20 o 
   1   3   6      216.12      206.95     11.04 o 
   2   3   6        3.39        2.32      1.23 o 
   3   3   6       71.30       66.66      4.70 o 
   4   3   6       91.19       98.58      3.16 o 
   5   3   6        3.65        2.30      1.64 o 
   6   3   6       43.41       49.89      6.40 o 
   7   3   6       20.75       26.17      3.53 o 
   8   3   6       61.00       61.22      4.50 o 
   9   3   6       10.97        4.85      4.00 o 
  10   3   6        1.87        2.25      4.97 o 
 -11   4   6       19.57       16.30      4.18 o 
 -10   4   6       15.38       16.11      3.68 o 
  -9   4   6       55.31       60.95      7.66 o 
  -8   4   6       98.89      104.46      4.49 o 
  -7   4   6      439.78      432.24     16.15 o 
  -6   4   6       27.82       29.51      2.58 o 
  -5   4   6       33.80       23.79      3.25 o 
  -4   4   6        4.09        4.49      1.87 o 
  -3   4   6        5.95        4.08      1.43 o 
  -2   4   6       66.63       67.01      6.34 o 
  -1   4   6       16.44       10.52      3.78 o 
   0   4   6      104.32      115.92      3.24 o 
   1   4   6       63.10       62.03      2.71 o 
   2   4   6      228.39      209.64      4.80 o 
   3   4   6        0.05       -0.58      1.54 o 
   4   4   6        0.56        0.64      1.65 o 
   5   4   6       38.61       46.53      3.57 o 
   6   4   6       11.27        7.11      3.25 o 
   7   4   6        2.96        2.58      3.27 o 
   8   4   6        2.56        0.19      3.94 o 
   9   4   6        1.25        0.16      4.29 o 
 -10   5   6       36.13       32.42      4.51 o 
  -9   5   6        1.17       -1.22      3.58 o 
  -8   5   6        8.63        8.84      3.36 o 
  -7   5   6      129.20      131.51      4.90 o 
  -6   5   6        1.12        1.52      2.52 o 
  -5   5   6       81.04       85.78      3.65 o 
  -4   5   6       10.84        8.19      4.09 o 
  -3   5   6       10.96       10.88      3.77 o 
  -2   5   6       87.19       93.74      5.30 o 
  -1   5   6      103.14      100.31      4.49 o 
   0   5   6        1.80        3.73      2.48 o 
   1   5   6      646.88      688.42     14.82 o 
   2   5   6      184.14      205.98      6.70 o 
   3   5   6        8.58        8.96      2.08 o 
   4   5   6        1.55        1.04      2.77 o 
   5   5   6       49.05       43.15      3.96 o 
   6   5   6       28.49       20.48      4.16 o 
   7   5   6       38.46       36.23      4.51 o 
   8   5   6        0.09        1.86      4.60 o 
  -9   6   6       19.01       21.35      4.27 o 
  -8   6   6        3.29        3.31      5.86 o 
  -7   6   6       18.80       18.56      5.75 o 
  -6   6   6       43.93       42.85     11.04 o 
  -5   6   6       84.92       93.63      6.92 o 
  -4   6   6       38.42       51.20      5.96 o 
  -3   6   6        4.17       13.75      5.06 o 
  -2   6   6       89.99       83.03      6.76 o 
  -1   6   6        1.30        2.12      2.66 o 
   0   6   6        4.03        1.89      2.68 o 
   1   6   6       13.09       12.47      3.28 o 
   2   6   6        2.63        0.82      2.97 o 
   3   6   6        5.81        4.88      3.17 o 
   4   6   6        2.30        4.37      3.68 o 
   5   6   6      124.62      122.07      5.98 o 
   6   6   6       10.05       12.69      4.23 o 
  -6   7   6        4.06        3.19      6.60 o 
  -5   7   6        0.01       -0.99      5.96 o 
  -4   7   6       22.86       18.14      7.52 o 
  -3   7   6        0.52        4.56      5.42 o 
  -2   7   6       90.34       95.92      7.44 o 
  -1   7   6        3.39        3.57      3.53 o 
   0   7   6        0.02        0.78      3.56 o 
   1   7   6        6.71        9.22      3.48 o 
   2   7   6        2.22        0.31      3.74 o 
   3   7   6        0.08        1.21      3.98 o 
   4   7   6       11.89        8.59      4.45 o 
 -13   0   7      103.84      126.62     10.70 o 
 -11   0   7      250.77      252.59     11.81 o 
  -9   0   7       55.36       58.59      6.16 o 
  -7   0   7      623.17      723.13     15.17 o 
  -5   0   7      641.68      659.41     10.97 o 
  -3   0   7      313.70      271.53      6.64 o 
  -1   0   7      620.41      622.24     10.14 o 
   1   0   7     1378.82     1420.09     26.56 o 
   3   0   7      123.44       98.56      3.26 o 
   5   0   7        1.58        2.79      1.97 o 
   7   0   7      204.26      207.13      7.83 o 
   9   0   7      321.59      336.38     12.68 o 
 -13   1   7       33.64       17.83     11.06 o 
 -12   1   7        1.58        2.00      4.69 o 
 -11   1   7       11.42       16.43      4.33 o 
 -10   1   7      692.66      728.84     13.25 o 
  -9   1   7      420.29      418.84      8.61 o 
  -8   1   7       27.69       29.91      4.07 o 
  -7   1   7        0.41        0.82      1.98 o 
  -6   1   7      150.57      132.36      3.03 o 
  -5   1   7      306.24      307.94      4.31 o 
  -4   1   7       41.62       42.98      3.94 o 
  -3   1   7      305.62      272.25      3.63 o 
  -2   1   7      348.49      327.90      4.13 o 
  -1   1   7      612.01      648.02      7.93 o 
   0   1   7     1082.16     1047.00     12.50 o 
   1   1   7      958.70      930.32     12.51 o 
   2   1   7      137.89      129.20      3.20 o 
   3   1   7     1658.70     1749.47     23.26 o 
   4   1   7      336.92      371.82      5.84 o 
   5   1   7      326.21      328.99      8.37 o 
   6   1   7       30.36       27.91      1.98 o 
   7   1   7       13.46       11.46      2.55 o 
   8   1   7       24.71       20.25      3.57 o 
   9   1   7       17.11       16.84      5.38 o 
  10   1   7       20.62       11.96      5.67 o 
 -12   2   7        7.33        3.16      3.59 o 
 -11   2   7       93.60       90.23      7.39 o 
 -10   2   7        1.18        2.52      3.03 o 
  -9   2   7      185.53      182.55      5.59 o 
  -8   2   7      715.34      738.73     27.10 o 
  -7   2   7      171.95      186.77      6.55 o 
  -6   2   7        0.67        0.34      1.83 o 
  -5   2   7       12.66       13.00      3.43 o 
  -4   2   7      298.20      288.74      4.34 o 
  -3   2   7       62.10       63.35      2.33 o 
  -2   2   7       32.66       37.20      3.74 o 
  -1   2   7      525.63      544.33     11.46 o 
   0   2   7      628.61      616.37     11.41 o 
   1   2   7      244.01      254.52      8.19 o 
   2   2   7      509.97      509.48     10.93 o 
   3   2   7       18.33       18.26      1.62 o 
   4   2   7       28.13       23.92      1.90 o 
   5   2   7       36.21       43.44      6.37 o 
   6   2   7       21.62       18.68      3.36 o 
   7   2   7        7.77        4.18      3.18 o 
   8   2   7        1.44        1.04      3.18 o 
   9   2   7        0.34        0.34      4.12 o 
  10   2   7        4.46        4.02      4.84 o 
 -12   3   7       44.95       43.79      4.64 o 
 -11   3   7        0.41        0.57      3.76 o 
 -10   3   7        0.17       -0.53      2.96 o 
  -9   3   7       44.43       48.12      3.62 o 
  -8   3   7      125.57      121.92      4.47 o 
  -7   3   7      173.82      175.31      7.84 o 
  -6   3   7      204.38      184.53     25.11 o 
  -5   3   7       52.22       55.91      4.54 o 
  -4   3   7      904.44      918.75     13.01 o 
  -3   3   7      140.43      126.50      2.55 o 
  -2   3   7       76.08       77.87      2.20 o 
  -1   3   7        0.05        0.50      1.19 o 
   0   3   7        2.32        1.61      1.16 o 
   1   3   7        0.57        2.08      1.29 o 
   2   3   7        2.78        1.32      1.32 o 
   3   3   7      190.77      189.18      4.37 o 
   4   3   7       98.10       95.76      4.06 o 
   5   3   7       40.91       44.52      3.67 o 
   6   3   7       45.33       54.74      3.75 o 
   7   3   7        4.96        4.07      3.11 o 
   8   3   7        1.77        1.53      3.79 o 
   9   3   7       29.77       31.82      5.05 o 
 -11   4   7       22.84       28.49      7.48 o 
 -10   4   7        1.51        1.24      3.48 o 
  -9   4   7      124.92      131.80      5.96 o 
  -8   4   7      203.25      212.36      6.24 o 
  -7   4   7       12.36        8.42      3.26 o 
  -6   4   7       12.11       10.63      5.21 o 
  -5   4   7      253.82      256.39      5.99 o 
  -4   4   7      168.35      193.46      9.91 o 
  -3   4   7       38.10       41.30      2.95 o 
  -2   4   7      253.18      238.17     17.08 o 
  -1   4   7       61.50       65.56      3.27 o 
   0   4   7       62.66       51.30      2.84 o 
   1   4   7        8.68        8.27      1.99 o 
   2   4   7       25.28       24.50      5.36 o 
   3   4   7        6.06        2.30      1.73 o 
   4   4   7       77.11       71.26     12.52 o 
   5   4   7        5.17        4.39      2.87 o 
   6   4   7        8.88        7.24      3.45 o 
   7   4   7       15.85       16.77      4.08 o 
   8   4   7       23.67       19.22      4.33 o 
   9   4   7       17.01       18.62      9.03 o 
 -10   5   7        1.71        2.00      4.11 o 
  -9   5   7        7.50        6.06      3.77 o 
  -8   5   7        4.98        1.61      3.15 o 
  -7   5   7        6.18        2.41      2.87 o 
  -6   5   7       23.10       22.08      5.34 o 
  -5   5   7       56.29       45.16     10.18 o 
  -4   5   7        0.42        1.00      4.41 o 
  -3   5   7      102.45      108.30      7.64 o 
  -2   5   7       17.30        9.24      3.67 o 
  -1   5   7       16.77       16.05      4.47 o 
   0   5   7      127.43      125.67      4.81 o 
   1   5   7      246.52      221.89      6.52 o 
   2   5   7        0.05        2.09      1.89 o 
   3   5   7      151.92      145.63      5.82 o 
   4   5   7        0.04       -1.80      3.12 o 
   5   5   7       10.64       10.62      3.64 o 
   6   5   7       15.87       10.67      4.11 o 
   7   5   7        1.72        0.40      4.27 o 
  -9   6   7       10.94       19.60      7.62 o 
  -8   6   7       27.86       33.71     10.75 o 
  -7   6   7       22.70       17.23      6.31 o 
  -6   6   7       32.91       31.79      9.19 o 
  -5   6   7        1.52        0.79      5.47 o 
  -4   6   7       53.39       61.49      6.30 o 
  -3   6   7      279.84      263.41     10.33 o 
  -2   6   7        0.02        1.19      4.25 o 
  -1   6   7       43.75       39.45      8.69 o 
   0   6   7        8.01        7.17      2.88 o 
   1   6   7        3.54        1.51      2.89 o 
   2   6   7       29.39       25.26      3.53 o 
   3   6   7        2.89        1.82      3.59 o 
   4   6   7       34.99       32.27     13.75 o 
   5   6   7        0.18       -0.07      4.05 o 
   6   6   7       16.86       11.62      4.41 o 
  -6   7   7        1.32        1.51      6.86 o 
  -5   7   7        0.00        1.16      6.46 o 
  -4   7   7        3.60        1.29      5.84 o 
  -3   7   7        7.88        2.47      6.06 o 
  -2   7   7       48.41       35.59      5.91 o 
  -1   7   7       14.61       14.32      6.10 o 
   0   7   7       46.18       47.93      4.80 o 
   1   7   7        6.89        3.05      3.74 o 
   2   7   7        3.12        5.17      3.78 o 
   3   7   7        5.31        2.66      4.20 o 
   4   7   7        0.08        0.01      4.24 o 
 -12   0   8       16.65       18.09      6.61 o 
 -10   0   8       44.35       42.99      6.00 o 
  -8   0   8      147.68      142.85      5.52 o 
  -6   0   8     3836.19     3887.80     58.58 o 
  -4   0   8     1591.12     1643.48     25.47 o 
  -2   0   8     2861.70     2959.72     44.78 o 
   0   0   8      650.20      636.12     20.20 o 
   2   0   8        5.64        5.10      1.35 o 
   4   0   8      410.56      457.48      9.81 o 
   6   0   8        0.00        0.39      2.26 o 
   8   0   8      316.40      379.33      9.84 o 
 -13   1   8       22.60       12.48      5.59 o 
 -12   1   8       22.59       17.93      5.31 o 
 -11   1   8        0.20       -2.32      3.29 o 
 -10   1   8       11.92       13.91      3.14 o 
  -9   1   8       99.82       99.69      4.41 o 
  -8   1   8       15.16       17.48      2.69 o 
  -7   1   8      812.18      844.73     18.44 o 
  -6   1   8      195.82      211.65      3.34 o 
  -5   1   8      321.93      346.99      5.12 o 
  -4   1   8       24.02       21.93      1.31 o 
  -3   1   8       52.62       45.14      2.87 o 
  -2   1   8        7.52       11.26      0.94 o 
  -1   1   8     1006.71     1005.40     11.12 o 
   0   1   8     1622.87     1572.22     18.58 o 
   1   1   8        6.74        9.98      1.07 o 
   2   1   8      367.45      393.44      5.83 o 
   3   1   8        2.33        1.43      1.07 o 
   4   1   8       27.00       31.38      3.29 o 
   5   1   8        5.45        4.38      1.85 o 
   6   1   8       15.18       12.63      2.28 o 
   7   1   8        0.19        0.06      2.45 o 
   8   1   8        0.20        0.22      3.53 o 
   9   1   8       29.00       20.67      4.42 o 
  10   1   8        0.82        0.19      5.90 o 
 -12   2   8       12.59        9.30      4.14 o 
 -11   2   8       62.22       62.41      4.31 o 
 -10   2   8        3.23        1.76      3.23 o 
  -9   2   8       12.00       10.65      2.94 o 
  -8   2   8      118.73      115.63      4.16 o 
  -7   2   8      137.90      121.40      4.17 o 
  -6   2   8        3.58        1.82      1.92 o 
  -5   2   8      531.99      551.53      7.52 o 
  -4   2   8        2.14        0.84      1.00 o 
  -3   2   8       74.92       60.07      2.51 o 
  -2   2   8     1870.87     1967.23     23.45 o 
  -1   2   8      260.25      296.63      5.52 o 
   0   2   8     1109.84     1204.76     19.10 o 
   1   2   8       46.16       49.14      1.95 o 
   2   2   8      196.28      169.25      4.15 o 
   3   2   8       83.90       94.13      3.00 o 
   4   2   8       56.53       47.42      2.41 o 
   5   2   8       16.77       15.52      2.09 o 
   6   2   8        5.43        3.64      2.08 o 
   7   2   8        7.28        6.02      3.00 o 
   8   2   8        0.12       -0.43      3.56 o 
   9   2   8        4.50        2.11      4.25 o 
 -12   3   8        0.07        0.43      3.90 o 
 -11   3   8        9.45       10.93      4.03 o 
 -10   3   8       43.98       30.76      3.71 o 
  -9   3   8        3.45        0.36      2.72 o 
  -8   3   8       76.18       77.07      6.14 o 
  -7   3   8       27.35       30.14      3.91 o 
  -6   3   8      171.41      157.37      5.33 o 
  -5   3   8       55.33       55.61      3.22 o 
  -4   3   8       13.18       10.96      1.26 o 
  -3   3   8       99.45      107.94      2.38 o 
  -2   3   8      601.61      650.25     11.58 o 
  -1   3   8       37.62       29.80      1.78 o 
   0   3   8       27.43       21.97      1.86 o 
   1   3   8       49.60       45.50      2.13 o 
   2   3   8      461.41      444.19      8.17 o 
   3   3   8        1.58        1.86      1.53 o 
   4   3   8       36.76       38.76      5.38 o 
   5   3   8       77.64       79.39      4.19 o 
   6   3   8       23.27       11.87      3.13 o 
   7   3   8       65.75       64.01      4.72 o 
   8   3   8        7.06        6.74      4.09 o 
   9   3   8        0.33       -1.26      4.47 o 
 -11   4   8        0.02        1.48      4.10 o 
 -10   4   8       22.83       14.57      3.84 o 
  -9   4   8        5.92        5.76      3.28 o 
  -8   4   8      366.94      340.91     12.42 o 
  -7   4   8        0.03        0.45      2.43 o 
  -6   4   8      156.91      152.59      4.80 o 
  -5   4   8       78.21       68.62      5.31 o 
  -4   4   8       88.31       68.24     10.85 o 
  -3   4   8        8.78        4.32      2.42 o 
  -2   4   8       69.13       71.11      6.43 o 
  -1   4   8        0.37       -0.01      1.53 o 
   0   4   8       44.70       36.97      2.17 o 
   1   4   8       64.72       67.55      3.14 o 
   2   4   8       40.19       43.28      4.17 o 
   3   4   8      242.73      239.02     10.07 o 
   4   4   8       90.41       82.31      4.41 o 
   5   4   8       14.35       12.22      3.37 o 
   6   4   8        4.84        1.88      3.51 o 
   7   4   8        5.55        7.46      3.77 o 
   8   4   8        9.00        9.09      4.70 o 
 -10   5   8        3.91        3.93      4.08 o 
  -9   5   8        1.30        0.16      5.75 o 
  -8   5   8       11.61        6.29      5.59 o 
  -7   5   8        0.58        0.29      5.45 o 
  -6   5   8       67.89       82.77      6.42 o 
  -5   5   8      181.17      165.54     13.43 o 
  -4   5   8       32.65       27.47      8.45 o 
  -3   5   8        3.23        2.24      3.92 o 
  -2   5   8        5.36        5.29      3.87 o 
  -1   5   8       81.62       80.16      4.04 o 
   0   5   8       21.01       22.69      4.03 o 
   1   5   8        1.15       -0.16      1.94 o 
   2   5   8        0.19        0.69      1.98 o 
   3   5   8       75.01       63.15      9.90 o 
   4   5   8        3.00        2.07      3.11 o 
   5   5   8        0.79        1.61      3.65 o 
   6   5   8        4.14        2.16      3.76 o 
   7   5   8       10.55       12.46      4.38 o 
  -8   6   8       49.79       42.14      7.06 o 
  -7   6   8       61.53       69.97      7.62 o 
  -6   6   8        9.14        7.58      5.46 o 
  -5   6   8        3.30        4.36      5.45 o 
  -4   6   8       16.05       11.71      5.28 o 
  -3   6   8       36.98       30.02      5.26 o 
  -2   6   8        5.04        5.53      5.08 o 
  -1   6   8        9.90        5.99      2.98 o 
   0   6   8       27.64       20.98      4.52 o 
   1   6   8       38.80       25.75      3.50 o 
   2   6   8       35.64       32.43      4.02 o 
   3   6   8       38.62       35.50      6.29 o 
   4   6   8        3.09        0.62      3.92 o 
   5   6   8        2.95        3.17      4.38 o 
  -6   7   8        0.06        2.15      7.35 o 
  -5   7   8        0.80       -0.10      6.34 o 
  -4   7   8        6.40        6.54      6.53 o 
  -3   7   8       22.26       23.80      6.31 o 
  -2   7   8        2.13        0.94      5.96 o 
  -1   7   8        0.02        0.49      9.92 o 
   0   7   8        0.15       -0.90      3.47 o 
   1   7   8        0.17       -0.77      3.70 o 
   2   7   8       10.95       15.73      4.27 o 
   3   7   8        1.03       -0.61      4.10 o 
 -13   0   9        1.38        4.08      8.30 o 
 -11   0   9      190.88      183.50     10.31 o 
  -9   0   9      529.97      536.22     26.63 o 
  -7   0   9       30.43       33.78      2.26 o 
  -5   0   9      168.76      188.64     11.37 o 
  -3   0   9     1266.05     1376.59     26.64 o 
  -1   0   9      946.30      964.25     15.38 o 
   1   0   9       62.42       59.69      2.45 o 
   3   0   9       34.03       36.25      2.22 o 
   5   0   9      132.11      122.54      4.40 o 
   7   0   9       29.51       25.65      5.06 o 
 -12   1   9       67.61       84.37      6.42 o 
 -11   1   9       62.74       49.51      4.13 o 
 -10   1   9       29.60       27.24      3.57 o 
  -9   1   9       18.51       19.11      2.99 o 
  -8   1   9      188.13      193.59      5.47 o 
  -7   1   9        0.89        1.15      1.89 o 
  -6   1   9       47.76       46.69      2.74 o 
  -5   1   9      233.94      224.97      4.32 o 
  -4   1   9      146.16      149.98      4.65 o 
  -3   1   9       62.58       76.14      2.56 o 
  -2   1   9       58.13       62.06      1.73 o 
  -1   1   9      746.89      750.61     10.50 o 
   0   1   9      944.33      940.40     11.45 o 
   1   1   9      640.05      641.95     10.71 o 
   2   1   9      151.90      152.11      3.66 o 
   3   1   9        2.05        1.96      1.48 o 
   4   1   9       58.44       60.61      2.62 o 
   5   1   9        0.02        0.02      1.91 o 
   6   1   9       49.78       43.80      2.81 o 
   7   1   9        0.04        0.47      2.48 o 
   8   1   9      113.17      140.17      9.19 o 
   9   1   9       53.27       57.46      5.09 o 
 -12   2   9        6.20        1.65      4.24 o 
 -11   2   9       49.27       45.80      4.31 o 
 -10   2   9      428.40      444.57      9.66 o 
  -9   2   9      355.57      396.22     16.49 o 
  -8   2   9       73.37       92.42      6.24 o 
  -7   2   9      120.98      119.52      4.12 o 
  -6   2   9      197.07      159.79     11.18 o 
  -5   2   9       82.99       85.55      2.23 o 
  -4   2   9        3.63        3.04      1.16 o 
  -3   2   9      489.01      444.89      6.22 o 
  -2   2   9        0.25       -0.59      1.23 o 
  -1   2   9      626.33      625.75     12.11 o 
   0   2   9      611.45      654.91     13.57 o 
   1   2   9      162.48      163.96      3.80 o 
   2   2   9      191.29      200.39      4.53 o 
   3   2   9      193.84      194.24      4.58 o 
   4   2   9       14.08       16.38      1.96 o 
   5   2   9       20.26       22.73      2.69 o 
   6   2   9        0.49        0.14      2.25 o 
   7   2   9       33.87       37.59      8.19 o 
   8   2   9        7.60        4.41      4.08 o 
   9   2   9       17.96       14.50      4.70 o 
 -12   3   9        0.58        2.53      4.34 o 
 -11   3   9        0.01        0.51      3.60 o 
 -10   3   9      108.50      107.44     11.80 o 
  -9   3   9      147.05      153.05     10.38 o 
  -8   3   9      342.80      346.33     13.78 o 
  -7   3   9      227.42      241.24      8.86 o 
  -6   3   9      287.87      263.15      6.19 o 
  -5   3   9       27.33       30.47      2.36 o 
  -4   3   9       17.12       18.33      2.30 o 
  -3   3   9        9.75       16.85      1.78 o 
  -2   3   9      152.66      149.69      5.42 o 
  -1   3   9       92.46       85.62      2.75 o 
   0   3   9      114.03      108.10      3.18 o 
   1   3   9       32.27       33.19      2.44 o 
   2   3   9      218.42      218.65      4.88 o 
   3   3   9       11.30       15.59      2.02 o 
   4   3   9        0.59       -0.36      1.78 o 
   5   3   9       36.72       45.20      3.76 o 
   6   3   9       25.93       24.34      8.49 o 
   7   3   9        8.29        8.35      3.74 o 
   8   3   9        1.71       -0.25      4.35 o 
 -11   4   9        3.57        2.92      4.15 o 
 -10   4   9        7.66        4.34      3.65 o 
  -9   4   9        4.76        4.18      3.39 o 
  -8   4   9        6.45        7.86      3.24 o 
  -7   4   9      124.10      114.92      6.66 o 
  -6   4   9        4.12        0.88      4.58 o 
  -5   4   9      335.36      322.34     11.23 o 
  -4   4   9      386.96      426.71     26.77 o 
  -3   4   9       60.71       60.87      2.75 o 
  -2   4   9      189.04      208.87      9.52 o 
  -1   4   9      155.40      150.89      4.04 o 
   0   4   9        0.11       -0.44      1.65 o 
   1   4   9      209.36      223.16      7.96 o 
   2   4   9      363.83      401.84      7.91 o 
   3   4   9        7.68        6.08      2.17 o 
   4   4   9       16.24       13.62      2.38 o 
   5   4   9       19.84       22.89      4.25 o 
   6   4   9       26.10       25.78      4.10 o 
   7   4   9        1.10        0.49      3.86 o 
 -10   5   9        7.53        1.61      6.61 o 
  -9   5   9       53.46       43.13      6.74 o 
  -8   5   9       29.39       28.99      6.49 o 
  -7   5   9        1.63        0.58      5.45 o 
  -6   5   9       26.94       20.10      5.57 o 
  -5   5   9       27.70       24.69      5.10 o 
  -4   5   9       66.33       57.36      5.87 o 
  -3   5   9       16.61       13.12      4.63 o 
  -2   5   9       11.02       11.31      4.15 o 
  -1   5   9        0.48        0.69      1.98 o 
   0   5   9       61.86       61.42      3.06 o 
   1   5   9       31.29       28.98      4.17 o 
   2   5   9      196.31      213.48      5.57 o 
   3   5   9       19.17       22.38      2.61 o 
   4   5   9        3.13        2.17      3.27 o 
   5   5   9       11.93       16.23      5.62 o 
   6   5   9        0.06       -0.63      4.27 o 
  -8   6   9       19.51       21.57      7.47 o 
  -7   6   9        4.23        2.89      7.00 o 
  -6   6   9       99.86       92.68      7.84 o 
  -5   6   9       55.97       54.37     11.04 o 
  -4   6   9        1.46       -0.93      5.00 o 
  -3   6   9        0.01       -1.39      4.75 o 
  -2   6   9        1.09        0.35      5.11 o 
  -1   6   9       39.93       36.55     11.95 o 
   0   6   9       12.74        9.50      3.50 o 
   1   6   9        7.43        5.88      3.45 o 
   2   6   9        1.17       -0.34      3.53 o 
   3   6   9        0.91        2.17      3.83 o 
   4   6   9        1.08       -0.20      4.27 o 
   5   6   9       69.86       85.98      7.05 o 
  -5   7   9        4.28        0.34      7.04 o 
  -4   7   9      148.18      136.40      9.33 o 
  -3   7   9       10.64       10.75      6.87 o 
  -2   7   9       10.42        6.61      5.86 o 
  -1   7   9        3.49       -1.17     11.93 o 
   0   7   9        1.40        2.98      4.08 o 
   1   7   9       15.33       12.98      4.43 o 
   2   7   9        2.56        1.80      3.94 o 
 -12   0  10       12.70       10.05      7.94 o 
 -10   0  10      188.19      223.89      7.97 o 
  -8   0  10       10.87        9.61      3.21 o 
  -6   0  10      712.16      843.29     14.11 o 
  -4   0  10       63.34       62.90     12.08 o 
  -2   0  10      268.85      239.67      5.13 o 
   0   0  10      147.21      138.43      6.70 o 
   2   0  10        5.55        5.29      1.60 o 
   4   0  10      305.77      283.70     10.97 o 
   6   0  10        6.67        2.01      4.15 o 
   8   0  10       42.26       40.56      7.07 o 
 -12   1  10        0.04        1.14      4.15 o 
 -11   1  10       50.86       47.39      4.12 o 
 -10   1  10       40.91       40.43      3.75 o 
  -9   1  10       89.19       93.67      4.38 o 
  -8   1  10        4.79        2.38      2.65 o 
  -7   1  10       22.54       20.49      1.82 o 
  -6   1  10        3.01        1.70      1.25 o 
  -5   1  10      417.36      456.49      6.54 o 
  -4   1  10      532.85      539.63      6.73 o 
  -3   1  10      465.49      522.56      6.50 o 
  -2   1  10      755.60      781.71      9.89 o 
  -1   1  10     1335.94     1458.12     25.24 o 
   0   1  10     1150.08     1172.15     18.65 o 
   1   1  10       82.66       79.24      2.73 o 
   2   1  10       45.29       45.57      2.11 o 
   3   1  10       30.67       34.70      3.97 o 
   4   1  10       32.09       30.40      2.25 o 
   5   1  10       27.45       28.74      2.49 o 
   6   1  10        7.67        6.57      2.63 o 
   7   1  10        0.01        0.80      2.63 o 
   8   1  10       86.74       75.42      8.43 o 
   9   1  10        1.29        2.01      7.39 o 
 -12   2  10        5.70        4.21      4.29 o 
 -11   2  10       24.22       27.58      4.06 o 
 -10   2  10        0.03       -0.99      3.41 o 
  -9   2  10        8.27        3.69      2.97 o 
  -8   2  10      162.82      159.82      5.21 o 
  -7   2  10      278.43      261.97     17.32 o 
  -6   2  10        0.70       -0.36      1.70 o 
  -5   2  10      101.74      102.61      3.10 o 
  -4   2  10      154.39      153.21      4.62 o 
  -3   2  10       24.83       24.10      2.24 o 
  -2   2  10      186.28      187.63      4.03 o 
  -1   2  10       30.37       27.10      1.72 o 
   0   2  10      177.19      181.35      4.79 o 
   1   2  10     1146.05     1127.25     18.23 o 
   2   2  10        0.29       -0.28      1.50 o 
   3   2  10        0.00        0.79      1.72 o 
   4   2  10       36.64       39.03      3.04 o 
   5   2  10        0.12       -0.18      2.14 o 
   6   2  10        9.22        7.98      2.64 o 
   7   2  10       42.68       47.86      4.57 o 
   8   2  10       13.56       11.17      4.44 o 
 -11   3  10        0.06       -0.26      4.01 o 
 -10   3  10      114.52      125.60      6.41 o 
  -9   3  10      181.32      160.10      8.32 o 
  -8   3  10       56.38       40.44      9.71 o 
  -7   3  10     1199.31     1171.58     23.72 o 
  -6   3  10        0.93        1.47      4.12 o 
  -5   3  10      290.01      295.68      7.04 o 
  -4   3  10       39.12       40.47      2.33 o 
  -3   3  10       15.71       11.23      2.10 o 
  -2   3  10        0.04       -0.17      1.61 o 
  -1   3  10       34.97       34.65      2.04 o 
   0   3  10       97.14       99.50      3.15 o 
   1   3  10       23.35       20.64      2.01 o 
   2   3  10        0.31        0.77      1.77 o 
   3   3  10      157.93      147.81      4.15 o 
   4   3  10        0.65        0.41      1.99 o 
   5   3  10       58.08       68.36      3.36 o 
   6   3  10       36.27       34.37      6.57 o 
   7   3  10        0.01        0.98      4.16 o 
   8   3  10       24.33       25.06      4.92 o 
 -11   4  10       22.58       21.13      4.44 o 
 -10   4  10       17.09       28.35      6.60 o 
  -9   4  10       45.27       43.58     10.63 o 
  -8   4  10        0.10       -1.00      5.41 o 
  -7   4  10       78.77       84.72     10.62 o 
  -6   4  10        0.06        0.08      4.77 o 
  -5   4  10       24.16       23.69      5.11 o 
  -4   4  10       13.40       14.35      4.53 o 
  -3   4  10        8.48        8.20      2.08 o 
  -2   4  10        7.42        5.21      1.97 o 
  -1   4  10      120.35      131.61      5.66 o 
   0   4  10      170.97      175.65      5.60 o 
   1   4  10      202.58      198.19     10.59 o 
   2   4  10      139.97      152.97      4.46 o 
   3   4  10       36.59       41.52      3.24 o 
   4   4  10        0.00        0.22      2.31 o 
   5   4  10       46.13       48.92      4.59 o 
   6   4  10        6.83        1.20      4.08 o 
   7   4  10        0.25        0.11      4.23 o 
  -9   5  10        8.76        8.42      6.63 o 
  -8   5  10       54.90       46.29      6.87 o 
  -7   5  10        9.87       10.22      5.75 o 
  -6   5  10       16.80       22.30      5.60 o 
  -5   5  10        5.50        8.43      4.97 o 
  -4   5  10       28.61       26.40      5.17 o 
  -3   5  10        0.04        0.45      4.30 o 
  -2   5  10        4.33        4.00      3.31 o 
  -1   5  10       14.07       13.20      2.43 o 
   0   5  10        0.35        0.50      2.10 o 
   1   5  10       87.05       86.93      3.55 o 
   2   5  10       19.97       19.59      2.69 o 
   3   5  10       14.64       16.67      2.79 o 
   4   5  10       38.12       33.79      4.62 o 
   5   5  10        3.48        2.52      4.28 o 
   6   5  10        0.18       -0.64      4.54 o 
  -8   6  10        4.27        3.53      6.60 o 
  -7   6  10        0.04       -1.26      6.72 o 
  -6   6  10        0.83        1.25      6.09 o 
  -5   6  10       43.18       34.10     11.51 o 
  -4   6  10       15.03       13.89      5.64 o 
  -3   6  10        0.62        6.32      5.73 o 
  -2   6  10        4.99        2.63      5.10 o 
  -1   6  10        2.12        1.83      3.11 o 
   0   6  10       13.63        9.89      5.69 o 
   1   6  10        2.88        1.00      3.41 o 
   2   6  10        5.10        5.23      2.82 o 
   3   6  10        2.83        2.69      3.89 o 
   4   6  10        7.60        5.60      4.64 o 
  -4   7  10       39.00       45.39      7.79 o 
  -3   7  10       20.26       23.20      7.26 o 
  -2   7  10       94.79      100.33      7.98 o 
  -1   7  10        3.78       -4.08     12.58 o 
   0   7  10        0.04       -1.41      4.23 o 
 -11   0  11       57.35       60.79      8.49 o 
  -9   0  11      118.21      129.34      5.90 o 
  -7   0  11       67.65       64.89      3.00 o 
  -5   0  11      234.89      226.47      6.31 o 
  -3   0  11      391.23      440.07      8.28 o 
  -1   0  11      437.30      486.67     12.98 o 
   1   0  11        1.45        0.38      1.61 o 
   3   0  11      684.94      691.47     21.63 o 
   5   0  11       45.79       56.16      6.06 o 
   7   0  11      142.22      172.81     10.09 o 
 -12   1  11        0.06       -0.98      4.21 o 
 -11   1  11       79.54       79.09      4.84 o 
 -10   1  11      499.74      547.22     11.20 o 
  -9   1  11       71.80       63.44     15.71 o 
  -8   1  11       36.78       38.19      2.72 o 
  -7   1  11        0.96       -0.80      1.67 o 
  -6   1  11       86.28       93.18      2.59 o 
  -5   1  11       92.02       88.38      2.28 o 
  -4   1  11       39.52       36.73      1.79 o 
  -3   1  11       33.58       32.15      1.50 o 
  -2   1  11      173.77      165.96      6.67 o 
  -1   1  11        0.81        0.46      1.42 o 
   0   1  11       13.08       10.35      1.86 o 
   1   1  11        2.21        1.20      1.49 o 
   2   1  11      104.76       96.08      3.03 o 
   3   1  11       78.08       76.16      5.74 o 
   4   1  11       23.83       22.25      2.67 o 
   5   1  11       46.10       36.28      3.56 o 
   6   1  11       10.49        7.47      3.57 o 
   7   1  11       55.56       61.52      9.13 o 
   8   1  11        0.01        0.49      6.16 o 
 -12   2  11       47.61       43.97      5.13 o 
 -11   2  11       21.41       23.74      4.06 o 
 -10   2  11       38.86       46.80      8.77 o 
  -9   2  11       64.08       62.12      5.92 o 
  -8   2  11      111.87      115.13      5.73 o 
  -7   2  11        0.19       -0.12      2.48 o 
  -6   2  11       28.67       25.05      3.64 o 
  -5   2  11        2.13        2.63      1.68 o 
  -4   2  11      184.31      216.71      4.55 o 
  -3   2  11      203.93      198.74      4.36 o 
  -2   2  11       89.96       99.26      3.57 o 
  -1   2  11      129.79      142.29      3.56 o 
   0   2  11       25.81       24.70      1.84 o 
   1   2  11       83.51       79.10      3.86 o 
   2   2  11      304.38      295.83      6.15 o 
   3   2  11        3.21        2.03      1.87 o 
   4   2  11       48.29       48.70      2.82 o 
   5   2  11        4.32        5.85      2.47 o 
   6   2  11      113.71      118.97      4.47 o 
   7   2  11       24.39       29.50      6.86 o 
   8   2  11       18.81       20.68      7.49 o 
 -11   3  11        6.98        6.00      4.15 o 
 -10   3  11       10.48        3.88      3.66 o 
  -9   3  11       59.29       65.45      7.62 o 
  -8   3  11      350.53      361.97     12.30 o 
  -7   3  11       58.38       54.40      5.83 o 
  -6   3  11      127.69      112.66      7.15 o 
  -5   3  11       13.79       13.22      2.71 o 
  -4   3  11      105.48      108.55      4.04 o 
  -3   3  11        1.38        0.81      1.70 o 
  -2   3  11      380.91      377.06      6.92 o 
  -1   3  11      187.59      214.54      5.78 o 
   0   3  11       86.81       79.48      2.85 o 
   1   3  11        0.14        0.55      1.69 o 
   2   3  11      110.75      103.45      4.46 o 
   3   3  11      129.16      122.86      5.58 o 
   4   3  11       79.07       75.23      5.28 o 
   5   3  11        0.12       -0.14      2.51 o 
   6   3  11        2.40        4.97      3.90 o 
   7   3  11       12.15       12.25      4.68 o 
 -10   4  11        0.41       -0.83      5.71 o 
  -9   4  11      130.74      146.29     22.46 o 
  -8   4  11       35.80       23.07      5.56 o 
  -7   4  11       34.56       30.30      5.90 o 
  -6   4  11        4.88        6.06      4.74 o 
  -5   4  11        0.18        0.57      4.79 o 
  -4   4  11      270.03      255.08      6.88 o 
  -3   4  11       17.87       18.67      2.99 o 
  -2   4  11       30.62       33.87      4.14 o 
  -1   4  11        6.07        4.41      1.88 o 
   0   4  11        4.03        0.59      1.95 o 
   1   4  11      385.06      421.43      8.31 o 
   2   4  11      247.57      254.04      6.13 o 
   3   4  11      114.08      115.05      4.08 o 
   4   4  11       40.03       42.44      3.27 o 
   5   4  11       22.22       21.07      6.06 o 
   6   4  11        0.18       -0.85      4.20 o 
  -9   5  11       19.44       20.75      6.79 o 
  -8   5  11        0.48       -0.24      6.29 o 
  -7   5  11       10.61        8.19      6.27 o 
  -6   5  11       37.91       36.24      6.58 o 
  -5   5  11       25.12       16.81      5.96 o 
  -4   5  11       40.84       52.85      8.30 o 
  -3   5  11      131.14      112.47      7.38 o 
  -2   5  11       15.83       14.51      2.72 o 
  -1   5  11        0.01       -0.22      2.34 o 
   0   5  11       13.38        9.62      2.40 o 
   1   5  11       80.14       72.71      7.20 o 
   2   5  11       18.58       11.71      2.55 o 
   3   5  11       12.52        8.70      2.97 o 
   4   5  11       15.40        8.88      4.27 o 
   5   5  11        0.14        0.20      4.11 o 
  -7   6  11        0.01        1.57      6.86 o 
  -6   6  11       16.81       16.76      6.69 o 
  -5   6  11       21.34       12.62      6.12 o 
  -4   6  11       19.62       17.55      6.41 o 
  -3   6  11      114.46      114.58      7.89 o 
  -2   6  11        0.27        2.12      5.88 o 
  -1   6  11        0.56       -1.54      3.36 o 
   0   6  11       73.72       82.38      5.02 o 
   1   6  11        1.68        2.47      2.80 o 
   2   6  11       37.69       37.62      4.35 o 
   3   6  11        0.03        0.74      4.14 o 
 -12   0  12       12.29       21.14      7.91 o 
 -10   0  12       11.39        8.54      4.35 o 
  -8   0  12       54.83       57.16      4.64 o 
  -6   0  12      564.76      592.89     10.78 o 
  -4   0  12      485.10      467.73      8.79 o 
  -2   0  12      266.88      315.27      6.61 o 
   0   0  12        0.70        1.91      2.72 o 
   2   0  12       40.82       50.94      4.67 o 
   4   0  12       24.45       21.01      4.90 o 
   6   0  12       20.31       15.50      5.32 o 
   8   0  12       37.06       50.71      8.49 o 
 -12   1  12        1.06        2.79      4.41 o 
 -11   1  12       28.15       27.09      4.38 o 
 -10   1  12        1.19        0.06      3.47 o 
  -9   1  12       48.27       60.32      4.12 o 
  -8   1  12       14.09       13.01      2.19 o 
  -7   1  12      250.77      271.40     10.20 o 
  -6   1  12       72.68       69.27      5.29 o 
  -5   1  12      126.70      136.47      7.68 o 
  -4   1  12        7.36        5.31      1.52 o 
  -3   1  12      304.31      304.80      6.28 o 
  -2   1  12       86.88       94.13      3.75 o 
  -1   1  12        6.91        4.17      1.69 o 
   0   1  12        1.65        0.84      1.53 o 
   1   1  12       10.75       11.42      2.24 o 
   2   1  12       36.67       46.96      3.15 o 
   3   1  12       46.17       43.68      9.18 o 
   4   1  12        2.43        2.08      3.03 o 
   5   1  12       72.46       68.15      4.68 o 
   6   1  12        0.01       -0.90      3.69 o 
   7   1  12        3.46        0.65      4.27 o 
 -11   2  12        0.02       -2.48      4.19 o 
 -10   2  12       29.51       20.26      4.08 o 
  -9   2  12        9.63        1.93      3.45 o 
  -8   2  12       23.71       13.70      4.70 o 
  -7   2  12       35.56       32.22      3.42 o 
  -6   2  12      388.40      404.49     13.90 o 
  -5   2  12       93.37       97.09      4.12 o 
  -4   2  12        7.33        4.37      1.77 o 
  -3   2  12       34.94       29.19      2.43 o 
  -2   2  12     1299.69     1349.19     19.71 o 
  -1   2  12      396.01      398.90     11.78 o 
   0   2  12      536.79      540.75      9.59 o 
   1   2  12       15.78       16.16      1.93 o 
   2   2  12      116.81      117.17      3.70 o 
   3   2  12        0.56       -0.40      1.99 o 
   4   2  12        5.60        3.33      2.35 o 
   5   2  12        2.63        5.76      2.60 o 
   6   2  12        5.86        5.41      3.02 o 
   7   2  12        3.12        3.47      6.94 o 
 -11   3  12        0.00       -0.93      5.95 o 
 -10   3  12        8.10        5.79      6.07 o 
  -9   3  12       40.96       44.81      5.99 o 
  -8   3  12        0.01        1.31      5.31 o 
  -7   3  12       39.63       26.55      7.20 o 
  -6   3  12      360.40      371.28     10.76 o 
  -5   3  12       23.11       21.57      3.62 o 
  -4   3  12        1.17        0.14      1.91 o 
  -3   3  12       31.66       31.68      2.41 o 
  -2   3  12       14.45       12.77      2.18 o 
  -1   3  12      252.13      266.00      6.87 o 
   0   3  12      387.19      384.75     10.09 o 
   1   3  12      124.40      118.93      3.80 o 
   2   3  12        0.00        1.51      2.09 o 
   3   3  12        6.72        6.42      2.22 o 
   4   3  12        3.56        2.21      2.53 o 
   5   3  12       26.70       25.75      3.15 o 
   6   3  12        7.61        8.80      4.17 o 
 -10   4  12        0.32       -0.87      6.74 o 
  -9   4  12       12.85       12.48      6.52 o 
  -8   4  12      115.70       92.33     14.27 o 
  -7   4  12        0.13       -2.77      5.16 o 
  -6   4  12       26.93       17.89      7.98 o 
  -5   4  12        0.12        0.67      2.95 o 
  -4   4  12        5.38        4.44      2.80 o 
  -3   4  12       13.31       14.69      2.35 o 
  -2   4  12       19.87       22.98      2.78 o 
  -1   4  12        0.01        0.66      2.01 o 
   0   4  12       22.64       18.67      2.32 o 
   1   4  12        6.68        5.16      2.32 o 
   2   4  12        2.26        3.39      2.24 o 
   3   4  12        1.34        1.45      2.59 o 
   4   4  12       61.43       66.27      3.61 o 
   5   4  12        0.00       -1.12      3.70 o 
  -8   5  12       18.03        7.11      6.96 o 
  -7   5  12        8.62        5.11      6.08 o 
  -6   5  12       19.55       14.34      5.89 o 
  -5   5  12       63.48       59.79      9.55 o 
  -4   5  12       73.67       76.89      7.36 o 
  -3   5  12       19.21       19.49      3.45 o 
  -2   5  12        2.90        2.74      2.63 o 
  -1   5  12        4.29        2.69      2.32 o 
   0   5  12        6.55        5.20      2.58 o 
   1   5  12       21.74       26.81      3.02 o 
   2   5  12        8.71        6.70      2.72 o 
   3   5  12        8.21       10.52      3.20 o 
   4   5  12        6.48        3.53      3.99 o 
  -6   6  12        0.01       -0.62      7.17 o 
  -5   6  12       16.12       16.48      6.97 o 
  -4   6  12        1.96       -0.69      6.33 o 
  -3   6  12        1.32        0.30      6.40 o 
  -2   6  12       21.07       23.28      6.11 o 
  -1   6  12       23.77       28.49      6.60 o 
   0   6  12        6.70        4.20      2.93 o 
   1   6  12        0.15        0.27      2.96 o 
   2   6  12        4.03        4.82      3.28 o 
 -11   0  13       37.25       22.16      5.12 o 
  -9   0  13      192.93      218.92      8.10 o 
  -7   0  13        1.02        2.92      2.43 o 
  -5   0  13        3.94        4.09      2.25 o 
  -3   0  13       34.43       38.38      3.13 o 
  -1   0  13       44.65       52.43      4.28 o 
   1   0  13       20.30       18.22      3.89 o 
   3   0  13      169.88      169.98      8.66 o 
   5   0  13       54.77       74.87      7.26 o 
   7   0  13        0.13       -2.37      6.52 o 
 -11   1  13       12.29        5.33      4.40 o 
 -10   1  13       19.23       15.76      4.13 o 
  -9   1  13        0.67        0.43      3.40 o 
  -8   1  13       55.09       67.26      2.87 o 
  -7   1  13      118.15      106.75      3.59 o 
  -6   1  13        0.05        0.38      1.72 o 
  -5   1  13        1.91        1.77      1.83 o 
  -4   1  13       41.16       37.91      5.77 o 
  -3   1  13       13.32       12.87      2.02 o 
  -2   1  13      116.88      113.26      8.08 o 
  -1   1  13       11.35        7.39      1.99 o 
   0   1  13        0.01       -0.11      1.68 o 
   1   1  13        0.09        0.19      2.54 o 
   2   1  13        8.59        8.31      2.67 o 
   3   1  13        0.41        1.33      2.87 o 
   4   1  13       14.44        7.76      3.47 o 
   5   1  13       10.25       12.90      3.73 o 
   6   1  13       67.19       66.35      5.36 o 
   7   1  13        8.87        8.64      4.82 o 
 -11   2  13       10.86       11.15      4.29 o 
 -10   2  13       59.40       53.54      8.17 o 
  -9   2  13       37.59       35.40      5.53 o 
  -8   2  13        0.10       -0.15      4.67 o 
  -7   2  13       48.50       44.13      5.33 o 
  -6   2  13        2.48        1.28      2.70 o 
  -5   2  13       13.04       12.06      2.13 o 
  -4   2  13      196.59      201.44      6.88 o 
  -3   2  13       32.44       33.26      2.92 o 
  -2   2  13       78.10       73.17      5.85 o 
  -1   2  13      128.58      127.80      4.36 o 
   0   2  13       17.40       15.57      2.08 o 
   1   2  13       63.49       70.42      2.92 o 
   2   2  13      100.34      112.76      3.80 o 
   3   2  13        0.40       -0.06      2.14 o 
   4   2  13        0.26       -0.85      2.60 o 
   5   2  13        4.28        3.93      3.78 o 
   6   2  13        2.46        1.16      4.03 o 
 -10   3  13       53.57       55.63      7.22 o 
  -9   3  13       39.13       45.64      6.25 o 
  -8   3  13       53.50       55.10      6.46 o 
  -7   3  13      129.68      140.88      7.83 o 
  -6   3  13        0.24        0.29      2.94 o 
  -5   3  13       24.35       25.25      3.84 o 
  -4   3  13      187.75      196.63      4.85 o 
  -3   3  13       15.94       13.46      2.32 o 
  -2   3  13       40.43       38.59      2.72 o 
  -1   3  13        1.29        0.36      2.47 o 
   0   3  13      373.56      387.25     16.47 o 
   1   3  13        9.03       12.16      2.35 o 
   2   3  13      604.09      599.43     46.87 o 
   3   3  13       42.13       43.11      3.05 o 
   4   3  13        6.30        6.05      2.83 o 
   5   3  13       19.90       25.47      3.51 o 
   6   3  13        8.66        5.84      4.61 o 
  -9   4  13      105.56       95.10      8.20 o 
  -8   4  13       17.93       15.64      6.17 o 
  -7   4  13       30.88       28.67      5.98 o 
  -6   4  13       20.20        8.57      5.51 o 
  -5   4  13       64.17       54.61      4.18 o 
  -4   4  13        3.51        1.86      3.26 o 
  -3   4  13        0.00       -0.02      2.50 o 
  -2   4  13      110.33      110.07      3.99 o 
  -1   4  13       65.17       64.69      3.94 o 
   0   4  13        2.67        1.92      2.40 o 
   1   4  13        3.80        2.36      2.52 o 
   2   4  13       79.06       95.49      7.61 o 
   3   4  13       25.88       21.20      3.60 o 
   4   4  13        0.01       -0.82      3.04 o 
   5   4  13        0.36       -0.48      4.13 o 
  -8   5  13        0.00       -1.42      7.32 o 
  -7   5  13        0.51        1.98      6.80 o 
  -6   5  13        5.31        2.05      6.13 o 
  -5   5  13      116.01      108.93     14.46 o 
  -4   5  13      124.25      121.61      8.38 o 
  -3   5  13        6.14        4.86      3.70 o 
  -2   5  13       18.04       12.50      3.04 o 
  -1   5  13       21.67       15.08      3.73 o 
   0   5  13        4.21        3.86      2.81 o 
   1   5  13        7.94       10.43      2.86 o 
   2   5  13        9.49        6.80      3.00 o 
   3   5  13        1.51        0.50      3.03 o 
  -5   6  13        0.42        6.01      6.64 o 
  -4   6  13        3.94        5.91      7.17 o 
  -3   6  13        2.41       -0.76      6.80 o 
  -2   6  13        8.13        4.64      6.83 o 
  -1   6  13        6.48        4.76      4.16 o 
   0   6  13       19.69       24.21      3.33 o 
 -10   0  14       10.40       11.67      4.76 o 
  -8   0  14        8.86       13.74      4.39 o 
  -6   0  14        1.18        1.68      2.51 o 
  -4   0  14       22.56       16.10      2.78 o 
  -2   0  14      164.18      157.82      7.75 o 
   0   0  14       16.39       16.60      3.83 o 
   2   0  14        4.86        2.20      3.73 o 
   4   0  14      122.40      112.36      8.04 o 
   6   0  14       24.86       28.27      7.10 o 
 -11   1  14        0.84       -0.51      4.34 o 
 -10   1  14        0.43       -0.61      3.87 o 
  -9   1  14        5.65        1.82      3.18 o 
  -8   1  14        5.46        5.70      2.66 o 
  -7   1  14       89.59       79.79      4.70 o 
  -6   1  14      114.28      125.06      5.86 o 
  -5   1  14      197.65      199.94     14.45 o 
  -4   1  14       24.65       26.56      4.69 o 
  -3   1  14       54.01       59.70      3.24 o 
  -2   1  14       34.29       36.32      2.48 o 
  -1   1  14      212.51      219.25      5.41 o 
   0   1  14        0.02        0.94      2.59 o 
   1   1  14        1.36        1.63      2.67 o 
   2   1  14      153.92      156.16      8.84 o 
   3   1  14        1.80       -0.23      3.17 o 
   4   1  14       57.96       47.21      4.54 o 
   5   1  14        7.69        6.33      3.66 o 
   6   1  14        2.48        4.69      4.67 o 
 -11   2  14        7.06        6.73      6.44 o 
 -10   2  14        4.91        4.73      5.99 o 
  -9   2  14        0.89        1.13      5.01 o 
  -8   2  14        2.09        5.13      3.44 o 
  -7   2  14      473.47      499.54     18.91 o 
  -6   2  14        3.46        0.53      2.81 o 
  -5   2  14       14.46       13.37      2.38 o 
  -4   2  14        8.80        8.05      2.20 o 
  -3   2  14       39.48       40.07      2.70 o 
  -2   2  14       13.49        6.63      2.10 o 
  -1   2  14      413.47      409.12     14.31 o 
   0   2  14        1.98        0.76      1.98 o 
   1   2  14      134.62      140.33      5.48 o 
   2   2  14       14.01       12.88      3.27 o 
   3   2  14        3.48       -1.23      3.35 o 
   4   2  14        2.39        1.46      3.56 o 
   5   2  14       23.37       26.62      4.58 o 
 -10   3  14       64.25       58.16     15.22 o 
  -9   3  14        3.47        3.71      6.22 o 
  -8   3  14      142.99      139.61     22.33 o 
  -7   3  14      160.95      171.44     21.70 o 
  -6   3  14        3.60        2.64      3.24 o 
  -5   3  14       33.54       33.96      4.42 o 
  -4   3  14        3.44        4.60      2.49 o 
  -3   3  14        4.62        4.66      2.34 o 
  -2   3  14       38.28       36.20      3.14 o 
  -1   3  14      132.19      131.89      6.21 o 
   0   3  14        2.33        2.77      2.13 o 
   1   3  14       57.00       62.88      3.10 o 
   2   3  14       14.59       11.89      2.68 o 
   3   3  14       75.36       78.03      5.28 o 
   4   3  14        1.07        1.09      3.03 o 
   5   3  14        5.03        4.90      3.94 o 
  -9   4  14       10.87        8.28      7.31 o 
  -8   4  14        0.87        2.26      6.15 o 
  -7   4  14       17.11       13.13      5.98 o 
  -6   4  14        8.33        4.65      6.11 o 
  -5   4  14        7.26        8.24      3.51 o 
  -4   4  14        1.55        0.50      3.19 o 
  -3   4  14        7.30        2.93      2.78 o 
  -2   4  14        2.11       -0.47      2.59 o 
  -1   4  14       27.47       32.44      3.75 o 
   0   4  14        4.64        5.17      2.45 o 
   1   4  14       64.59       60.15      4.06 o 
   2   4  14        1.35        1.88      2.83 o 
   3   4  14       40.68       31.93      3.57 o 
   4   4  14       12.97       10.37      3.47 o 
  -7   5  14        0.09        1.80      6.97 o 
  -6   5  14        8.89        5.84      7.03 o 
  -5   5  14       16.41        7.65      6.78 o 
  -4   5  14        1.11        0.18      3.69 o 
  -3   5  14       25.48       28.76      4.38 o 
  -2   5  14        8.84       10.53      3.20 o 
  -1   5  14       29.67       28.93      8.31 o 
   0   5  14       62.59       62.92      4.23 o 
   1   5  14        8.29        7.76      2.99 o 
   2   5  14        0.45        0.44      3.04 o 
 -11   0  15      124.66      179.59     13.41 o 
  -9   0  15       40.77       32.03      5.23 o 
  -7   0  15       97.10      105.54      5.63 o 
  -5   0  15      144.34      163.84      7.62 o 
  -3   0  15       47.48       51.94      4.80 o 
  -1   0  15       78.32       82.07      5.77 o 
   1   0  15       58.00       51.33      5.25 o 
   3   0  15      261.43      287.84     12.26 o 
   5   0  15        0.00        2.79      5.41 o 
 -11   1  15       12.33       15.45      6.43 o 
 -10   1  15       39.44       29.60      7.38 o 
  -9   1  15       21.27       25.99      5.80 o 
  -8   1  15        3.59        2.73      3.29 o 
  -7   1  15        7.04       10.56      3.15 o 
  -6   1  15       12.02       14.09      2.52 o 
  -5   1  15       22.19       20.34      3.76 o 
  -4   1  15       27.34       21.21      2.44 o 
  -3   1  15        9.05        2.81      2.33 o 
  -2   1  15       78.85       87.16      5.58 o 
  -1   1  15      243.82      244.49      7.52 o 
   0   1  15       28.84       35.50      3.45 o 
   1   1  15       24.67       20.45      4.93 o 
   2   1  15       10.69        8.82      3.29 o 
   3   1  15        0.96       -0.39      3.38 o 
   4   1  15        9.24        7.65      3.83 o 
   5   1  15        6.94        6.57      4.27 o 
 -10   2  15        3.16        4.76      6.42 o 
  -9   2  15        1.92        1.05      5.35 o 
  -8   2  15        1.24        1.27      3.44 o 
  -7   2  15       78.13       79.22      4.37 o 
  -6   2  15       30.36       33.45      3.73 o 
  -5   2  15       50.48       44.10      2.96 o 
  -4   2  15       14.64        9.81      2.53 o 
  -3   2  15       36.60       36.99      2.83 o 
  -2   2  15        0.03        0.12      2.27 o 
  -1   2  15       29.21       30.35      5.67 o 
   0   2  15        5.25        5.74      2.84 o 
   1   2  15        0.79       -0.11      3.05 o 
   2   2  15        1.96        1.84      3.43 o 
   3   2  15       25.24       27.26      4.05 o 
   4   2  15        6.95        3.60      4.15 o 
   5   2  15        0.51        1.66      4.20 o 
  -9   3  15       18.10       11.06      7.05 o 
  -8   3  15       81.75       86.11      7.99 o 
  -7   3  15       15.49       15.26      4.08 o 
  -6   3  15        5.71        5.93      3.49 o 
  -5   3  15        2.30       -0.69      3.18 o 
  -4   3  15        0.02        0.71      2.55 o 
  -3   3  15        8.35        9.58      2.60 o 
  -2   3  15        3.66        2.38      2.60 o 
  -1   3  15       59.74       64.41      3.65 o 
   0   3  15       20.49       20.97      3.33 o 
   1   3  15       36.01       43.79      3.22 o 
   2   3  15       82.91       75.98      6.99 o 
   3   3  15       38.90       34.89      4.45 o 
   4   3  15       12.55       13.92      4.54 o 
  -8   4  15       15.43       14.73      6.65 o 
  -7   4  15        2.64        3.83      6.93 o 
  -6   4  15       25.97       27.32      4.27 o 
  -5   4  15        1.33        3.80      3.72 o 
  -4   4  15      133.21      129.56      5.78 o 
  -3   4  15       53.63       56.46      3.70 o 
  -2   4  15        7.52        4.26      3.02 o 
  -1   4  15       11.23        9.09      3.13 o 
   0   4  15        5.84        3.56      2.86 o 
   1   4  15       73.37       72.41      4.17 o 
   2   4  15        1.87        1.46      3.02 o 
   3   4  15        0.19        0.00      3.29 o 
  -6   5  15        0.91        2.35      7.41 o 
  -5   5  15        0.07       -2.96      7.26 o 
  -4   5  15        7.34        6.23      4.00 o 
  -3   5  15       48.35       47.64      4.88 o 
  -2   5  15        3.26        5.09      3.28 o 
  -1   5  15        0.00       -0.58      3.32 o 
   0   5  15       11.85       14.80      3.31 o 
 -10   0  16       66.05       79.37      8.50 o 
  -8   0  16        2.93        1.88      6.22 o 
  -6   0  16       40.32       35.34      4.96 o 
  -4   0  16       13.14        6.06      3.66 o 
  -2   0  16        3.06        5.15      3.86 o 
   0   0  16        0.06        0.42      4.05 o 
   2   0  16        9.67       10.76      4.96 o 
   4   0  16       17.10       19.45      6.10 o 
 -10   1  16       17.45       20.37      6.35 o 
  -9   1  16        0.19        2.55      5.65 o 
  -8   1  16        0.96        2.72      3.54 o 
  -7   1  16       64.98       76.13      6.39 o 
  -6   1  16        0.00        0.80      2.62 o 
  -5   1  16        3.86        2.72      2.64 o 
  -4   1  16        2.54        3.48      2.77 o 
  -3   1  16        1.53        1.89      2.67 o 
  -2   1  16       34.98       46.13      6.31 o 
  -1   1  16        4.88        4.38      2.82 o 
   0   1  16       10.52       12.62      3.33 o 
   1   1  16       16.93       16.76      3.50 o 
   2   1  16        9.72        3.55      3.48 o 
   3   1  16        0.03        1.60      3.94 o 
   4   1  16        1.17        0.23      3.92 o 
  -9   2  16       77.99       77.37      7.55 o 
  -8   2  16       10.54        3.01      3.65 o 
  -7   2  16       22.91       34.31      4.27 o 
  -6   2  16       80.39       78.85      7.69 o 
  -5   2  16        8.39        9.16      2.89 o 
  -4   2  16       36.81       46.85      3.20 o 
  -3   2  16       42.78       36.47      5.47 o 
  -2   2  16      112.48      106.85      4.23 o 
  -1   2  16       78.26       84.18      3.90 o 
   0   2  16       34.37       34.19      3.84 o 
   1   2  16        0.16       -1.51      3.16 o 
   2   2  16        3.91        4.75      3.77 o 
   3   2  16        2.12        0.24      3.88 o 
   4   2  16        5.56        2.90      4.21 o 
  -9   3  16       54.01       62.89      8.38 o 
  -8   3  16        9.52        6.34      7.07 o 
  -7   3  16        1.84       -0.42      3.64 o 
  -6   3  16        1.24        1.26      3.49 o 
  -5   3  16        0.02       -0.92      3.44 o 
  -4   3  16       47.35       39.05      4.76 o 
  -3   3  16        0.14       -0.31      2.69 o 
  -2   3  16       48.99       38.69      3.35 o 
  -1   3  16        3.11        1.97      2.77 o 
   0   3  16       48.70       40.95      4.41 o 
   1   3  16       32.82       30.00      4.17 o 
   2   3  16       46.25       56.71     11.32 o 
   3   3  16        7.16        5.85      4.00 o 
  -7   4  16        0.48        1.16      6.75 o 
  -6   4  16        4.59        5.87      4.34 o 
  -5   4  16        3.46       -1.51      3.73 o 
  -4   4  16       13.15       11.70      4.05 o 
  -3   4  16       89.73       97.97      4.36 o 
  -2   4  16       45.97       56.35      3.94 o 
  -1   4  16        3.64        3.49      3.14 o 
   0   4  16      128.30      140.35     22.08 o 
   1   4  16        0.97        0.57      3.12 o 
  -7   0  17       25.06       28.73      5.51 o 
  -5   0  17        0.09        2.69      4.47 o 
  -3   0  17       32.49       25.84      5.19 o 
  -1   0  17       21.75       24.12      5.38 o 
   1   0  17       20.34       13.91      5.06 o 
   3   0  17       27.52       30.64      6.94 o 
  -9   1  17        2.39        9.50      8.20 o 
  -8   1  17       45.43       50.66      5.04 o 
  -7   1  17        0.54        1.89      3.99 o 
  -6   1  17       55.40       68.79      4.44 o 
  -5   1  17        0.79        0.67      2.98 o 
  -4   1  17        0.29        1.04      2.85 o 
  -3   1  17       17.87       20.09      4.59 o 
  -2   1  17        5.31        6.43      3.17 o 
  -1   1  17       11.26        8.29      3.38 o 
   0   1  17        0.07        1.81      3.52 o 
   1   1  17        0.42        0.54      3.41 o 
   2   1  17       22.00       20.19      4.00 o 
   3   1  17        1.82        0.82      4.07 o 
  -9   2  17        5.25        0.40      4.52 o 
  -8   2  17       10.62       13.49      4.07 o 
  -7   2  17      163.66      183.28     10.16 o 
  -6   2  17       36.50       31.24     14.42 o 
  -5   2  17       12.86       13.08      3.26 o 
  -4   2  17        2.22        2.65      2.88 o 
  -3   2  17        0.36       -0.38      2.81 o 
  -2   2  17        6.06        5.26      3.16 o 
  -1   2  17        8.49        6.24      3.36 o 
   0   2  17        0.12        0.96      3.30 o 
   1   2  17       10.55        6.63      3.81 o 
   2   2  17       13.65       12.23      4.18 o 
  -7   3  17        1.58        1.60      4.36 o 
  -6   3  17        4.91        2.20      3.92 o 
  -5   3  17        0.12        1.45      4.01 o 
  -4   3  17       11.22       13.52      3.19 o 
  -3   3  17       23.39       20.66      3.41 o 
  -2   3  17        0.57       -1.24      3.01 o 
  -1   3  17       27.75       26.47      3.64 o 
   0   3  17       57.71       63.96      4.92 o 
   1   3  17        0.38        0.26      4.02 o 
  -5   4  17        4.20        0.94      4.21 o 
  -4   4  17        5.45        3.29      4.38 o 
  -3   4  17        0.12        1.18      3.29 o 
  -2   4  17        0.59       -0.94      3.42 o 
  -1   4  17        5.73        5.62      3.72 o 
  -6   0  18       25.79       16.08      5.32 o 
  -4   0  18        5.52        4.28      4.41 o 
  -2   0  18       19.87       10.76      5.32 o 
   0   0  18       23.87       27.49      5.77 o 
   2   0  18        8.84        9.89      5.90 o 
  -8   1  18        1.26        1.59      5.58 o 
  -7   1  18       10.21       10.12      5.58 o 
  -6   1  18       41.09       30.56      6.18 o 
  -5   1  18        5.69        9.72      4.91 o 
  -4   1  18        7.73        6.41      3.43 o 
  -3   1  18       38.66       39.17      4.06 o 
  -2   1  18        1.37        0.22      3.39 o 
  -1   1  18        5.82        2.56      3.56 o 
   0   1  18        0.18        0.16      3.43 o 
   1   1  18        0.03       -0.04      3.94 o 
  -7   2  18       81.52       76.57     13.86 o 
  -6   2  18        1.17        0.17      4.45 o 
  -5   2  18       42.16       43.96      4.49 o 
  -4   2  18       15.67       15.98      3.95 o 
  -3   2  18        5.98        2.69      3.28 o 
  -2   2  18       22.33       22.98      3.96 o 
  -1   2  18        5.55        6.70      3.53 o 
   0   2  18        0.11        0.80      3.76 o 
   1   2  18        9.00        6.30      4.26 o 
  -6   3  18        0.45       -1.25      4.49 o 
  -5   3  18       20.51       22.13      4.44 o 
  -4   3  18        0.71        0.25      3.34 o 
  -3   3  18        4.40        7.53      3.51 o 
  -2   3  18        5.94        2.20      3.68 o 
  -1   3  18       59.83       53.88     11.20 o 
  -7   0  19       53.33       51.13      6.84 o 
  -5   0  19       53.06       66.27      7.00 o 
  -3   0  19        0.00        1.39      4.80 o 
  -1   0  19       18.36       12.94      5.25 o 
  -6   1  19       16.18       14.48      4.15 o 
  -5   1  19        0.78        1.56      3.86 o 
  -4   1  19        2.68        0.88      3.65 o 
  -3   1  19        0.03       -0.70      3.65 o 
  -2   1  19        1.13        0.45      3.77 o 
  -1   1  19        0.02        0.11      4.00 o 
  -5   2  19        1.53        0.89      3.70 o 
  -4   2  19        0.86       -0.41      3.79 o 
  -3   2  19        0.87        1.68      4.01 o 
  -2   2  19        1.66        0.75      4.11 o 
                                                 
